# Supplementary material for: Network analysis identifies a putative role for the PPAR and type 1 interferon pathways in glucocorticoid actions in asthmatics
Source: BMC Med Genomics. 2012 Jun 19;5:27. doi: 10.1186/1755-8794-5-27 (PMC3408345; doi:10.1186/1755-8794-5-27)
Supplement: Additional file 1 — Table S1. Stat_analysis_results.xlsx (Microsoft Excel XLSX) Lists of genes found significantly changed in the statistical analysis. [file 1755-8794-5-27-S1.xlsx]

## Sheet: report-RAW.txt
Probe ID	Entrez Gene	Symbol	P	q	M	Description
5055_at	5055	SERPINB2	0.000205843	0.0351555	1.45053	serpin peptidase inhibitor, clade B (ovalbumin), member 2
10537_at	10537	UBD	6.52125e-06	0.00371173	1.2328	ubiquitin D
1179_at	1179	CLCA1	0.0278357	0.445014	1.18566	chloride channel accessory 1
1469_at	1469	CST1	0.0206939	0.399769	1.11485	cystatin SN
56667_at	56667	MUC13	3.03302e-05	0.0103349	0.930583	mucin 13, cell surface associated
114801_at	114801	TMEM200A	0.00129496	0.102313	0.886377	transmembrane protein 200A
2877_at	2877	GPX2	1.86942e-05	0.00696249	0.845319	glutathione peroxidase 2 (gastrointestinal)
9023_at	9023	CH25H	1.69914e-05	0.00660573	0.836941	cholesterol 25-hydroxylase
1048_at	1048	CEACAM5	0.0073793	0.267329	0.808458	carcinoembryonic antigen-related cell adhesion molecule 5
131_at	131	ADH7	0.00108403	0.0903685	0.801417	alcohol dehydrogenase 7 (class IV), mu or sigma polypeptide
6035_at	6035	RNASE1	0.0442478	0.523896	0.78245	ribonuclease, RNase A family, 1 (pancreatic)
126_at	126	ADH1C	4.67762e-05	0.0131425	0.760597	alcohol dehydrogenase 1C (class I), gamma polypeptide
3429_at	3429	IFI27	2.30664e-06	0.00194426	0.755793	interferon, alpha-inducible protein 27
306_at	306	ANXA3	0.000229905	0.0379131	0.727318	annexin A3
8972_at	8972	MGAM	0.000483752	0.058357	0.718185	maltase-glucoamylase (alpha-glucosidase)
2633_at	2633	GBP1	0.00163344	0.119923	0.699925	guanylate binding protein 1, interferon-inducible, 67kDa
200931_at	200931	OSTalpha	0.000113256	0.0251915	0.69063	organic solute transporter alpha
1847_at	1847	DUSP5	0.0109083	0.311401	0.683891	dual specificity phosphatase 5
10384_at	10384	BTN3A3	0.000235622	0.0379131	0.68144	butyrophilin, subfamily 3, member A3
10551_at	10551	AGR2	0.000321551	0.0455721	0.673819	anterior gradient homolog 2 (Xenopus laevis)
1075_at	1075	CTSC	6.22375e-05	0.0163399	0.662842	cathepsin C
9934_at	9934	P2RY14	0.0450066	0.525498	0.651837	purinergic receptor P2Y, G-protein coupled, 14
84166_at	84166	NLRC5	0.000648317	0.0665564	0.644602	NLR family, CARD domain containing 5
165679_at	165679	C3orf57	0.0117359	0.318931	0.644204	chromosome 3 open reading frame 57
3851_at	3851	KRT4	0.043621	0.521336	0.635117	keratin 4
27286_at	27286	SRPX2	0.00350839	0.191527	0.615034	sushi-repeat-containing protein, X-linked 2
925_at	925	CD8A	0.00143737	0.108749	0.610016	CD8a molecule
479_at	479	ATP12A	0.0149656	0.351793	0.607674	ATPase, H+/K+ transporting, nongastric, alpha polypeptide
57633_at	57633	LRRN1	0.00170787	0.123205	0.606739	leucine rich repeat neuronal 1
8743_at	8743	TNFSF10	0.000759345	0.0728198	0.604187	tumor necrosis factor (ligand) superfamily, member 10
7348_at	7348	UPK1B	0.017964	0.378018	0.603273	uroplakin 1B
148170_at	148170	CDC42EP5	0.00818697	0.271462	0.602924	CDC42 effector protein (Rho GTPase binding) 5
145567_at	145567	TTC7B	0.00104971	0.0898992	0.592561	tetratricopeptide repeat domain 7B
645638_at			0.000400759	0.0527066	0.587149
10344_at	10344	CCL26	0.020897	0.399769	0.584554	chemokine (C-C motif) ligand 26
5920_at	5920	RARRES3	0.000152334	0.0293932	0.575639	retinoic acid receptor responder (tazarotene induced) 3
10561_at	10561	IFI44	0.000138534	0.0288132	0.569639	interferon-induced protein 44
1475_at	1475	CSTA	0.0260513	0.436441	0.567863	cystatin A (stefin A)
65108_at	65108	MARCKSL1	0.00228734	0.145139	0.566561	MARCKS-like 1
2346_at	2346	FOLH1	4.1236e-05	0.0122295	0.562968	folate hydrolase (prostate-specific membrane antigen) 1
AFFX-HUMISGF3A/M97935_3_at			0.000105469	0.0241298	0.549189
90102_at	90102	PHLDB2	0.00210557	0.1382	0.545613	pleckstrin homology-like domain, family B, member 2
3934_at	3934	LCN2	0.027482	0.443673	0.543242	lipocalin 2
54097_at	54097	FAM3B	0.0129807	0.334759	0.539438	family with sequence similarity 3, member B
50617_at	50617	ATP6V0A4	1.39197e-06	0.00159231	0.53665	ATPase, H+ transporting, lysosomal V0 subunit a4
10539_at	10539	GLRX3	0.00366394	0.191527	0.533924	glutaredoxin 3
3099_at	3099	HK2	0.00918802	0.290611	0.530582	hexokinase 2
56649_at	56649	TMPRSS4	0.000148732	0.0293799	0.528662	transmembrane protease, serine 4
79679_at	79679	VTCN1	0.00291903	0.166958	0.526892	V-set domain containing T cell activation inhibitor 1
8317_at	8317	CDC7	0.000887022	0.0830418	0.52615	cell division cycle 7 homolog (S. cerevisiae)
540_at	540	ATP7B	0.000509086	0.058357	0.525323	ATPase, Cu++ transporting, beta polypeptide
9246_at	9246	UBE2L6	0.00083435	0.0790658	0.524862	ubiquitin-conjugating enzyme E2L 6
64288_at	64288	ZNF323	0.00405689	0.199117	0.51996	zinc finger protein 323
3669_at	3669	ISG20	7.53983e-05	0.0191667	0.519151	interferon stimulated exonuclease gene 20kDa
4495_at	4495	MT1G	0.0427875	0.52093	0.517631	metallothionein 1G
11005_at	11005	SPINK5	0.00547767	0.23582	0.514369	serine peptidase inhibitor, Kazal type 5
83888_at	83888	FGFBP2	0.0376758	0.498248	0.510992	fibroblast growth factor binding protein 2
56952_at	56952	PRTFDC1	0.00192874	0.129785	0.506075	phosphoribosyl transferase domain containing 1
1472_at	1472	CST4	0.0238385	0.422315	0.504667	cystatin S
401190_at	401190	RGS7BP	0.000632363	0.0657616	0.502613	regulator of G-protein signaling 7 binding protein
5696_at	5696	PSMB8	0.00069312	0.0690348	0.488803	proteasome (prosome, macropain) subunit, beta type, 8 (large multifunctional peptidase 7)
344905_at	344905	ATP13A5	0.00942874	0.292638	0.48835	ATPase type 13A5
79630_at	79630	C1orf54	0.00544241	0.235568	0.487814	chromosome 1 open reading frame 54
341640_at	341640	FREM2	0.00408613	0.199117	0.485266	FRAS1 related extracellular matrix protein 2
1604_at	1604	CD55	0.00016269	0.029948	0.48102	CD55 molecule, decay accelerating factor for complement (Cromer blood group)
AFFX-HUMISGF3A/M97935_5_at			0.00668741	0.257943	0.473553
629_at	629	CFB	0.0151461	0.351793	0.471704	complement factor B
83666_at	83666	PARP9	0.00354987	0.191527	0.459506	poly (ADP-ribose) polymerase family, member 9
11254_at	11254	SLC6A14	0.000612657	0.0645506	0.448428	solute carrier family 6 (amino acid transporter), member 14
10643_at	10643	IGF2BP3	0.00638253	0.25554	0.443775	insulin-like growth factor 2 mRNA binding protein 3
64841_at	64841	GNPNAT1	0.00123217	0.0996629	0.442999	glucosamine-phosphate N-acetyltransferase 1
4192_at	4192	MDK	0.000158755	0.029909	0.441675	midkine (neurite growth-promoting factor 2)
163_at	163	AP2B1	0.000473503	0.0578867	0.440837	adaptor-related protein complex 2, beta 1 subunit
10866_at	10866	HCP5	0.00982779	0.297764	0.439883	HLA complex P5
5226_at	5226	PGD	0.00434841	0.205476	0.439131	phosphogluconate dehydrogenase
6286_at	6286	S100P	0.0016142	0.119131	0.438582	S100 calcium binding protein P
140576_at	140576	S100A16	0.0219101	0.406975	0.438194	S100 calcium binding protein A16
26157_at	26157	GIMAP2	0.0156331	0.357153	0.43792	GTPase, IMAP family member 2
29760_at	29760	BLNK	0.000402708	0.0527066	0.434168	B-cell linker
27071_at	27071	DAPP1	3.9368e-05	0.0122295	0.433267	dual adaptor of phosphotyrosine and 3-phosphoinositides
124975_at	124975	GGT6	0.000930209	0.0857008	0.432783	gamma-glutamyltransferase 6
90865_at	90865	IL33	0.0313147	0.463978	0.42863	interleukin 33
51700_at	51700	CYB5R2	0.000568052	0.0622923	0.426472	cytochrome b5 reductase 2
7171_at	7171	TPM4	0.0296222	0.454841	0.426219	tropomyosin 4
94240_at	94240	EPSTI1	0.00902217	0.288164	0.421827	epithelial stromal interaction 1 (breast)
60437_at	60437	CDH26	0.00202411	0.133951	0.4179	cadherin 26
220963_at	220963	SLC16A9	0.0198295	0.391041	0.412345	solute carrier family 16, member 9 (monocarboxylic acid transporter 9)
57402_at	57402	S100A14	0.00226442	0.144481	0.410175	S100 calcium binding protein A14
11118_at	11118	BTN3A2	0.00594869	0.24593	0.40879	butyrophilin, subfamily 3, member A2
4938_at	4938	OAS1	0.000990573	0.0881335	0.408381	2',5'-oligoadenylate synthetase 1, 40/46kDa
10964_at	10964	IFI44L	0.0484286	0.531627	0.404014	interferon-induced protein 44-like
326624_at	326624	RAB37	0.00405946	0.199117	0.402009	RAB37, member RAS oncogene family
10721_at	10721	POLQ	0.00013121	0.0280177	0.398861	polymerase (DNA directed), theta
2001_at	2001	ELF5	0.00124545	0.100004	0.397074	E74-like factor 5 (ets domain transcription factor)
8857_at	8857	FCGBP	0.0279671	0.446109	0.396458	Fc fragment of IgG binding protein
400_at	400	ARL1	0.000960621	0.0864289	0.395416	ADP-ribosylation factor-like 1
55876_at	55876	GSDMB	0.000446548	0.0558708	0.395183	gasdermin B
1999_at	1999	ELF3	2.09961e-05	0.00747229	0.393723	E74-like factor 3 (ets domain transcription factor, epithelial-specific )
390_at	390	RND3	0.000596474	0.0637378	0.393624	Rho family GTPase 3
54809_at	54809	SAMD9	0.00243782	0.149585	0.391028	sterile alpha motif domain containing 9
1366_at	1366	CLDN7	0.000175379	0.0312076	0.390993	claudin 7
55379_at	55379	LRRC59	0.00517909	0.231314	0.390986	leucine rich repeat containing 59
683_at	683	BST1	0.0426866	0.52093	0.389937	bone marrow stromal cell antigen 1
3106_at	3106	HLA-B	0.00688003	0.260481	0.38758	major histocompatibility complex, class I, B
51728_at	51728	POLR3K	0.00407574	0.199117	0.38661	polymerase (RNA) III (DNA directed) polypeptide K, 12.3 kDa
4843_at	4843	NOS2	0.0119938	0.319693	0.382032	nitric oxide synthase 2, inducible
84674_at	84674	CARD6	0.00183454	0.126639	0.381692	caspase recruitment domain family, member 6
2597_at	2597	GAPDH	0.00790813	0.269226	0.381639	glyceraldehyde-3-phosphate dehydrogenase
57415_at	57415	C3orf14	0.0135002	0.337822	0.380183	chromosome 3 open reading frame 14
10234_at	10234	LRRC17	0.0125826	0.329803	0.378787	leucine rich repeat containing 17
286256_at	286256	LCN12	0.008094	0.270053	0.378594	lipocalin 12
9314_at	9314	KLF4	0.000579868	0.0627472	0.376476	Kruppel-like factor 4 (gut)
55233_at	55233	MOBKL1B	0.0322184	0.468136	0.374761	MOB1, Mps One Binder kinase activator-like 1B (yeast)
79991_at	79991	OBFC1	0.00436894	0.205476	0.374473	oligonucleotide/oligosaccharide-binding fold containing 1
29909_at	29909	GPR171	0.0183103	0.380336	0.37332	G protein-coupled receptor 171
3820_at	3820	KLRB1	0.000698323	0.0690348	0.372564	killer cell lectin-like receptor subfamily B, member 1
118430_at	118430	MUCL1	0.0412981	0.517114	0.371917	mucin-like 1
911_at	911	CD1C	0.00146404	0.110078	0.369982	CD1c molecule
27340_at	27340	UTP20	0.0129404	0.33426	0.369897	UTP20, small subunit (SSU) processome component, homolog (yeast)
6653_at	6653	SORL1	0.00790522	0.269226	0.367615	sortilin-related receptor, L(DLR class) A repeats-containing
4600_at	4600	MX2	0.0474686	0.530086	0.366575	myxovirus (influenza virus) resistance 2 (mouse)
8836_at	8836	GGH	0.0224452	0.410542	0.366239	gamma-glutamyl hydrolase (conjugase, folylpolygammaglutamyl hydrolase)
6772_at	6772	STAT1	0.00282957	0.163703	0.365945	signal transducer and activator of transcription 1, 91kDa
246_at	246	ALOX15	0.0210559	0.399769	0.365664	arachidonate 15-lipoxygenase
23584_at	23584	VSIG2	0.0207529	0.399769	0.363647	V-set and immunoglobulin domain containing 2
63928_at	63928	CHP2	0.00540924	0.235568	0.363639	calcineurin B homologous protein 2
64859_at	64859	OBFC2A	0.0463666	0.529266	0.361485	oligonucleotide/oligosaccharide-binding fold containing 2A
130576_at	130576	LYPD6B	0.000235174	0.0379131	0.357658	LY6/PLAUR domain containing 6B
13_at	13	AADAC	0.0309922	0.463834	0.356398	arylacetamide deacetylase (esterase)
51186_at	51186	WBP5	0.00742355	0.267329	0.35615	WW domain binding protein 5
118788_at	118788	PIK3AP1	0.0225717	0.410558	0.355976	phosphoinositide-3-kinase adaptor protein 1
10020_at	10020	GNE	0.00587044	0.24547	0.35547	glucosamine (UDP-N-acetyl)-2-epimerase/N-acetylmannosamine kinase
2919_at	2919	CXCL1	0.0132623	0.336843	0.355177	chemokine (C-X-C motif) ligand 1 (melanoma growth stimulating activity, alpha)
2568_at	2568	GABRP	0.0471864	0.530086	0.354461	gamma-aminobutyric acid (GABA) A receptor, pi
201651_at	201651	LOC201651	0.00185486	0.127492	0.352521	similar to arylacetamide deacetylase (AADAC)
340591_at	340591	CA5BP	0.00265275	0.157409	0.350664	carbonic anhydrase VB pseudogene
6558_at	6558	SLC12A2	0.00372316	0.191725	0.350542	solute carrier family 12 (sodium/potassium/chloride transporters), member 2
9334_at	9334	B4GALT5	0.041016	0.51583	0.349489	UDP-Gal:betaGlcNAc beta 1,4- galactosyltransferase, polypeptide 5
10279_at	10279	PRSS16	0.00673599	0.258079	0.347552	protease, serine, 16 (thymus)
55340_at	55340	GIMAP5	0.0472817	0.530086	0.34657	GTPase, IMAP family member 5
153339_at	153339	TMEM167A	0.0127259	0.331931	0.344612	transmembrane protein 167A
55742_at	55742	PARVA	0.000286378	0.0420766	0.344605	parvin, alpha
29078_at	29078	NDUFAF4	0.00792349	0.269226	0.344217	NADH dehydrogenase (ubiquinone) 1 alpha subcomplex, assembly factor 4
55729_at	55729	ATF7IP	0.0160838	0.359812	0.343146	activating transcription factor 7 interacting protein
80833_at	80833	APOL3	0.000711007	0.0697672	0.341996	apolipoprotein L, 3
3105_at	3105	HLA-A	0.000169331	0.0308164	0.34067	major histocompatibility complex, class I, A
3133_at	3133	HLA-E	0.00432661	0.205476	0.339144	major histocompatibility complex, class I, E
898_at	898	CCNE1	0.00616938	0.249502	0.338706	cyclin E1
11046_at	11046	SLC35D2	0.00012307	0.0269994	0.337431	solute carrier family 35, member D2
7978_at	7978	MTERF	0.0306036	0.462374	0.337062	mitochondrial transcription termination factor
8537_at	8537	BCAS1	0.000396631	0.0527066	0.336841	breast carcinoma amplified sequence 1
157506_at	157506	RDH10	0.00102519	0.0887479	0.336105	retinol dehydrogenase 10 (all-trans)
9459_at	9459	ARHGEF6	0.0146044	0.349611	0.335013	Rac/Cdc42 guanine nucleotide exchange factor (GEF) 6
399948_at	399948	C11orf92	0.00219781	0.141927	0.332977	chromosome 11 open reading frame 92
135112_at	135112	NCOA7	0.00175998	0.124717	0.332545	nuclear receptor coactivator 7
10170_at	10170	DHRS9	1.46549e-05	0.0063432	0.331678	dehydrogenase/reductase (SDR family) member 9
3957_at	3957	LGALS2	0.00348785	0.191527	0.331608	lectin, galactoside-binding, soluble, 2
1107_at	1107	CHD3	0.00015996	0.029909	0.331192	chromodomain helicase DNA binding protein 3
51704_at	51704	GPRC5B	0.00139808	0.107131	0.330908	G protein-coupled receptor, family C, group 5, member B
6001_at	6001	RGS10	0.0177498	0.376743	0.328756	regulator of G-protein signaling 10
55831_at	55831	TMEM111	0.0339658	0.475525	0.328701	transmembrane protein 111
23480_at	23480	SEC61G	0.00941295	0.292638	0.3286	Sec61 gamma subunit
28639_at			0.0163221	0.363559	0.328405
AFFX-HUMGAPDH/M33197_M_at			0.017575	0.376743	0.327492
23382_at	23382	AHCYL2	0.00149239	0.111685	0.3244	adenosylhomocysteinase-like 2
836_at	836	CASP3	0.0139627	0.344524	0.323982	caspase 3, apoptosis-related cysteine peptidase
93349_at	93349	SP140L	0.0106316	0.305682	0.32393	SP140 nuclear body protein-like
3417_at	3417	IDH1	0.020296	0.397372	0.323622	isocitrate dehydrogenase 1 (NADP+), soluble
3606_at	3606	IL18	0.0273784	0.443573	0.321165	interleukin 18 (interferon-gamma-inducing factor)
353189_at	353189	SLCO4C1	0.0208067	0.399769	0.321026	solute carrier organic anion transporter family, member 4C1
266977_at	266977	GPR110	0.0222019	0.409164	0.320729	G protein-coupled receptor 110
9144_at	9144	SYNGR2	0.00793717	0.269226	0.319039	synaptogyrin 2
60481_at	60481	ELOVL5	0.0166453	0.366677	0.317997	ELOVL family member 5, elongation of long chain fatty acids (FEN1/Elo2, SUR4/Elo3-like, yeast)
613_at	613	BCR	0.00991538	0.297764	0.317605	breakpoint cluster region
51809_at	51809	GALNT7	0.0168512	0.367813	0.317518	UDP-N-acetyl-alpha-D-galactosamine:polypeptide N-acetylgalactosaminyltransferase 7 (GalNAc-T7)
9215_at	9215	LARGE	0.00700994	0.2623	0.317474	like-glycosyltransferase
64135_at	64135	IFIH1	0.0467659	0.530086	0.316906	interferon induced with helicase C domain 1
51088_at	51088	KLHL5	0.0432986	0.521215	0.316601	kelch-like 5 (Drosophila)
284013_at	284013	VMO1	0.0212721	0.399851	0.31655	vitelline membrane outer layer 1 homolog (chicken)
100130212_at			0.012326	0.325347	0.315937
10379_at	10379	IRF9	0.00028158	0.0417547	0.312364	interferon regulatory factor 9
51056_at	51056	LAP3	0.00242394	0.149585	0.312217	leucine aminopeptidase 3
2635_at	2635	GBP3	0.000755679	0.0728198	0.312043	guanylate binding protein 3
346389_at	346389	MACC1	0.00287215	0.165458	0.310901	metastasis associated in colon cancer 1
137075_at	137075	CLDN23	0.00787626	0.269226	0.310882	claudin 23
84275_at	84275	SLC25A33	0.0224112	0.410542	0.31071	solute carrier family 25, member 33
55144_at	55144	LRRC8D	5.76721e-05	0.0156028	0.310701	leucine rich repeat containing 8 family, member D
5699_at	5699	PSMB10	0.00369499	0.191527	0.309459	proteasome (prosome, macropain) subunit, beta type, 10
7562_at	7562	ZNF708	0.00874399	0.284047	0.30901	zinc finger protein 708
60682_at	60682	SMAP1	0.0493501	0.536033	0.308942	small ArfGAP 1
10346_at	10346	TRIM22	0.0128726	0.333116	0.308796	tripartite motif-containing 22
27074_at	27074	LAMP3	0.00595822	0.24593	0.308756	lysosomal-associated membrane protein 3
1072_at	1072	CFL1	0.0317637	0.465215	0.308678	cofilin 1 (non-muscle)
1503_at	1503	CTPS	0.0380749	0.501868	0.308236	CTP synthase
29082_at	29082	CHMP4A	7.12965e-07	0.000951512	0.307987	chromatin modifying protein 4A
28755_at			0.00224649	0.14391	0.307656
5357_at	5357	PLS1	0.0235165	0.420221	0.304314	plastin 1
6920_at	6920	TCEA3	0.0235618	0.420221	0.304209	transcription elongation factor A (SII), 3
972_at	972	CD74	0.0374822	0.496508	0.304205	CD74 molecule, major histocompatibility complex, class II invariant chain
9748_at	9748	SLK	0.0178601	0.377347	0.303996	STE20-like kinase (yeast)
51635_at	51635	DHRS7	0.0197598	0.390571	0.303165	dehydrogenase/reductase (SDR family) member 7
120376_at	120376	C11orf93	0.00205032	0.135127	0.302235	chromosome 11 open reading frame 93
53630_at	53630	BCMO1	0.00546217	0.235786	0.301228	beta-carotene 15,15'-monooxygenase 1
5603_at	5603	MAPK13	0.0134305	0.337822	0.300805	mitogen-activated protein kinase 13
962_at	962	CD48	0.0156298	0.357153	0.300602	CD48 molecule
148327_at	148327	CREB3L4	0.0197663	0.390571	0.300539	cAMP responsive element binding protein 3-like 4
6295_at	6295	SAG	0.0235023	0.420221	0.29987	S-antigen; retina and pineal gland (arrestin)
151194_at	151194	FAM119A	0.0045497	0.210588	0.299694	family with sequence similarity 119, member A
5720_at	5720	PSME1	0.00889575	0.286651	0.298196	proteasome (prosome, macropain) activator subunit 1 (PA28 alpha)
90488_at	90488	C12orf23	0.00905067	0.288164	0.29793	chromosome 12 open reading frame 23
202333_at	202333	CMYA5	0.00693096	0.26107	0.29689	cardiomyopathy associated 5
7390_at	7390	UROS	0.00262389	0.157409	0.296238	uroporphyrinogen III synthase
23315_at	23315	SLC9A8	0.00232864	0.146248	0.295603	solute carrier family 9 (sodium/hydrogen exchanger), member 8
10873_at	10873	ME3	0.0276088	0.444824	0.295483	malic enzyme 3, NADP(+)-dependent, mitochondrial
131177_at	131177	FAM3D	0.0191297	0.385847	0.295162	family with sequence similarity 3, member D
3107_at	3107	HLA-C	0.00282018	0.163703	0.294792	major histocompatibility complex, class I, C
4067_at	4067	LYN	0.00171574	0.123218	0.294595	v-yes-1 Yamaguchi sarcoma viral related oncogene homolog
6041_at	6041	RNASEL	0.000411428	0.0527121	0.294434	ribonuclease L (2',5'-oligoisoadenylate synthetase-dependent)
90843_at	90843	TCEAL8	0.0160865	0.359812	0.293306	transcription elongation factor A (SII)-like 8
84191_at	84191	FAM96A	0.00384181	0.192873	0.292695	family with sequence similarity 96, member A
4430_at	4430	MYO1B	0.00575334	0.241837	0.292552	myosin IB
7280_at	7280	TUBB2A	0.0320194	0.467013	0.292316	tubulin, beta 2A
10282_at	10282	BET1	0.04044	0.51258	0.292185	blocked early in transport 1 homolog (S. cerevisiae)
25825_at	25825	BACE2	0.00604838	0.247104	0.290327	beta-site APP-cleaving enzyme 2
126353_at	126353	C19orf21	0.0233948	0.420032	0.290295	chromosome 19 open reading frame 21
1894_at	1894	ECT2	0.00745785	0.267329	0.290121	epithelial cell transforming sequence 2 oncogene
6675_at	6675	UAP1	5.02561e-05	0.0138767	0.289611	UDP-N-acteylglucosamine pyrophosphorylase 1
51566_at	51566	ARMCX3	0.00338443	0.187359	0.288542	armadillo repeat containing, X-linked 3
10213_at	10213	PSMD14	0.0435051	0.521215	0.288282	proteasome (prosome, macropain) 26S subunit, non-ATPase, 14
56169_at	56169	GSDMC	0.000468182	0.0576764	0.288281	gasdermin C
51114_at	51114	ZDHHC9	0.0209619	0.399769	0.287829	zinc finger, DHHC-type containing 9
169200_at	169200	TMEM64	0.0370777	0.494833	0.287758	transmembrane protein 64
117854_at	117854	TRIM6	0.049035	0.534495	0.287675	tripartite motif-containing 6
153768_at	153768	PRELID2	0.044442	0.524108	0.28763	PRELI domain containing 2
139221_at	139221	MUM1L1	0.0416203	0.517507	0.287366	melanoma associated antigen (mutated) 1-like 1
255743_at	255743	NPNT	0.0391994	0.508872	0.287329	nephronectin
6277_at	6277	S100A6	0.0210408	0.399769	0.287246	S100 calcium binding protein A6
81671_at	81671	TMEM49	0.00808321	0.270053	0.286528	transmembrane protein 49
4680_at	4680	CEACAM6	0.0309527	0.463834	0.286279	carcinoembryonic antigen-related cell adhesion molecule 6 (non-specific cross reacting antigen)
4300_at	4300	MLLT3	0.00915979	0.290611	0.283148	myeloid/lymphoid or mixed-lineage leukemia (trithorax homolog, Drosophila); translocated to, 3
AFFX-HUMISGF3A/M97935_MB_at			0.033744	0.474461	0.283126
3198_at	3198	HOXA1	0.00644124	0.2557	0.282736	homeobox A1
5359_at	5359	PLSCR1	0.0206622	0.399769	0.28205	phospholipid scramblase 1
25853_at	25853	DCAF12	0.0016399	0.119923	0.281101	DDB1 and CUL4 associated factor 12
5794_at	5794	PTPRH	0.017761	0.376743	0.280732	protein tyrosine phosphatase, receptor type, H
25803_at	25803	SPDEF	0.0157877	0.359812	0.279979	SAM pointed domain containing ets transcription factor
3628_at	3628	INPP1	0.0102679	0.299501	0.278921	inositol polyphosphate-1-phosphatase
60625_at	60625	DHX35	0.0110804	0.313341	0.278871	DEAH (Asp-Glu-Ala-His) box polypeptide 35
11119_at	11119	BTN3A1	0.00921824	0.290611	0.278024	butyrophilin, subfamily 3, member A1
91607_at	91607	SLFN11	0.0314275	0.46431	0.276636	schlafen family member 11
1317_at	1317	SLC31A1	0.0476645	0.530102	0.276153	solute carrier family 31 (copper transporters), member 1
140735_at	140735	DYNLL2	0.00795429	0.269226	0.275227	dynein, light chain, LC8-type 2
440603_at	440603	BCL2L15	0.0353958	0.485329	0.275115	BCL2-like 15
200916_at	200916	RPL22L1	0.0367283	0.492721	0.274896	ribosomal protein L22-like 1
51474_at	51474	LIMA1	0.0125153	0.328578	0.274214	LIM domain and actin binding 1
25805_at	25805	BAMBI	0.0164768	0.36447	0.273941	BMP and activin membrane-bound inhibitor homolog (Xenopus laevis)
8702_at	8702	B4GALT4	0.0134568	0.337822	0.27236	UDP-Gal:betaGlcNAc beta 1,4- galactosyltransferase, polypeptide 4
1803_at	1803	DPP4	0.00747819	0.267329	0.272238	dipeptidyl-peptidase 4
149134_at	149134	LOC149134	0.00888724	0.286651	0.271839	hypothetical LOC149134
274_at	274	BIN1	3.66952e-05	0.0117838	0.271181	bridging integrator 1
6636_at	6636	SNRPF	0.0311637	0.463834	0.271102	small nuclear ribonucleoprotein polypeptide F
10736_at	10736	SIX2	0.0187783	0.384245	0.270723	SIX homeobox 2
27235_at	27235	COQ2	0.0303475	0.461105	0.26905	coenzyme Q2 homolog, prenyltransferase (yeast)
58499_at	58499	ZNF462	0.0138772	0.343499	0.269002	zinc finger protein 462
6659_at	6659	SOX4	0.0222806	0.409859	0.267702	SRY (sex determining region Y)-box 4
1470_at	1470	CST2	0.0433057	0.521215	0.26758	cystatin SA
5052_at	5052	PRDX1	0.00667186	0.257943	0.265862	peroxiredoxin 1
26872_at	26872	STEAP1	0.0460426	0.527448	0.265753	six transmembrane epithelial antigen of the prostate 1
81786_at	81786	TRIM7	0.00560781	0.238854	0.265605	tripartite motif-containing 7
2589_at	2589	GALNT1	0.00595272	0.24593	0.265505	UDP-N-acetyl-alpha-D-galactosamine:polypeptide N-acetylgalactosaminyltransferase 1 (GalNAc-T1)
196_at	196	AHR	0.0115044	0.317113	0.26455	aryl hydrocarbon receptor
3692_at	3692	EIF6	0.00278829	0.163703	0.26328	eukaryotic translation initiation factor 6
84216_at	84216	TMEM117	0.033461	0.473653	0.262632	transmembrane protein 117
23329_at			0.00662748	0.257752	0.262508
56164_at	56164	STK31	0.0226562	0.410558	0.26166	serine/threonine kinase 31
3430_at	3430	IFI35	0.0132448	0.336843	0.26134	interferon-induced protein 35
7873_at	7873	MANF	0.0297562	0.455325	0.260477	mesencephalic astrocyte-derived neurotrophic factor
726_at	726	CAPN5	0.0021146	0.138226	0.260152	calpain 5
9957_at	9957	HS3ST1	0.00386802	0.193582	0.260081	heparan sulfate (glucosamine) 3-O-sulfotransferase 1
54625_at	54625	PARP14	0.0217121	0.406214	0.259082	poly (ADP-ribose) polymerase family, member 14
567_at	567	B2M	0.00200523	0.133252	0.259056	beta-2-microglobulin
649446_at	649446	FLJ35776	0.00177112	0.124953	0.258705	hypothetical LOC649446
23220_at	23220	DTX4	0.00181712	0.126024	0.258701	deltex homolog 4 (Drosophila)
6303_at	6303	SAT1	0.000404803	0.0527066	0.258364	spermidine/spermine N1-acetyltransferase 1
7068_at	7068	THRB	0.00101028	0.088311	0.258165	thyroid hormone receptor, beta (erythroblastic leukemia viral (v-erb-a) oncogene homolog 2, avian)
6572_at	6572	SLC18A3	0.00238917	0.148634	0.257857	solute carrier family 18 (vesicular acetylcholine), member 3
6744_at	6744	SSFA2	0.00354252	0.191527	0.256925	sperm specific antigen 2
638_at	638	BIK	0.000173384	0.0311994	0.256769	BCL2-interacting killer (apoptosis-inducing)
26355_at	26355	FAM162A	0.0102857	0.299501	0.256768	family with sequence similarity 162, member A
10099_at	10099	TSPAN3	0.0137493	0.341361	0.256335	tetraspanin 3
956_at	956	ENTPD3	0.00494548	0.225334	0.255717	ectonucleoside triphosphate diphosphohydrolase 3
55760_at	55760	DHX32	0.0105987	0.305682	0.255388	DEAH (Asp-Glu-Ala-His) box polypeptide 32
11284_at	11284	PNKP	0.00978756	0.297764	0.255077	polynucleotide kinase 3'-phosphatase
9688_at	9688	NUP93	0.0104215	0.302155	0.254702	nucleoporin 93kDa
10179_at	10179	RBM7	0.0100948	0.297872	0.254157	RNA binding motif protein 7
3134_at	3134	HLA-F	0.0054177	0.235568	0.253633	major histocompatibility complex, class I, F
79016_at	79016	DDA1	0.00362437	0.191527	0.253504	DET1 and DDB1 associated 1
54020_at	54020	SLC37A1	0.00124888	0.100004	0.252796	solute carrier family 37 (glycerol-3-phosphate transporter), member 1
81579_at	81579	PLA2G12A	0.00920745	0.290611	0.252362	phospholipase A2, group XIIA
352961_at	352961	HCG26	0.00415739	0.199483	0.252251	HLA complex group 26 (non-protein coding)
6632_at	6632	SNRPD1	0.00995895	0.297764	0.252209	small nuclear ribonucleoprotein D1 polypeptide 16kDa
8766_at	8766	RAB11A	0.0338518	0.475525	0.252107	RAB11A, member RAS oncogene family
11098_at	11098	PRSS23	0.0400814	0.511885	0.251717	protease, serine, 23
7415_at	7415	VCP	0.0440785	0.523678	0.251685	valosin-containing protein
2023_at	2023	ENO1	0.00744603	0.267329	0.251097	enolase 1, (alpha)
5281_at	5281	PIGF	0.0305677	0.462374	0.250963	phosphatidylinositol glycan anchor biosynthesis, class F
10069_at	10069	RWDD2B	0.04282	0.52093	0.250564	RWD domain containing 2B
51256_at	51256	TBC1D7	0.00231062	0.145687	0.250328	TBC1 domain family, member 7
257101_at	257101	ZNF683	0.00750567	0.267713	0.25	zinc finger protein 683
643155_at	643155	C5orf43	0.0158734	0.359812	0.249536	chromosome 5 open reading frame 43
8986_at	8986	RPS6KA4	0.00773092	0.269154	0.249451	ribosomal protein S6 kinase, 90kDa, polypeptide 4
64108_at	64108	RTP4	0.0134495	0.337822	0.249383	receptor (chemosensory) transporter protein 4
10717_at	10717	AP4B1	0.0478859	0.530749	0.248932	adaptor-related protein complex 4, beta 1 subunit
5499_at	5499	PPP1CA	0.00358904	0.191527	0.248312	protein phosphatase 1, catalytic subunit, alpha isoform
388799_at	388799	C20orf107	0.0302133	0.460386	0.248029	chromosome 20 open reading frame 107
55620_at	55620	STAP2	0.0110336	0.313303	0.247547	signal transducing adaptor family member 2
4282_at	4282	MIF	0.0270964	0.442354	0.246312	macrophage migration inhibitory factor (glycosylation-inhibiting factor)
116447_at	116447	TOP1MT	0.0096479	0.297357	0.246159	topoisomerase (DNA) I, mitochondrial
3301_at	3301	DNAJA1	0.01137	0.316131	0.246072	DnaJ (Hsp40) homolog, subfamily A, member 1
808_at	808	CALM3	0.0325322	0.469236	0.245118	calmodulin 3 (phosphorylase kinase, delta)
128218_at	128218	TMEM125	0.0291817	0.451105	0.244544	transmembrane protein 125
684_at	684	BST2	0.0368689	0.493353	0.244234	bone marrow stromal cell antigen 2
9871_at	9871	SEC24D	0.0255168	0.434421	0.242608	SEC24 family, member D (S. cerevisiae)
4704_at	4704	NDUFA9	0.0420953	0.519564	0.242023	NADH dehydrogenase (ubiquinone) 1 alpha subcomplex, 9, 39kDa
9451_at	9451	EIF2AK3	0.0366248	0.492208	0.241696	eukaryotic translation initiation factor 2-alpha kinase 3
9630_at	9630	GNA14	0.0252946	0.434338	0.241672	guanine nucleotide binding protein (G protein), alpha 14
729810_at	729810	LOC729810	0.0169173	0.367895	0.241666	hypothetical protein LOC729810
1728_at	1728	NQO1	0.0211952	0.399769	0.240747	NAD(P)H dehydrogenase, quinone 1
2108_at	2108	ETFA	0.00991686	0.297764	0.240625	electron-transfer-flavoprotein, alpha polypeptide
7127_at	7127	TNFAIP2	0.0272295	0.442989	0.240044	tumor necrosis factor, alpha-induced protein 2
100133019_at			0.0167498	0.367464	0.239696
4905_at	4905	NSF	0.0244675	0.426849	0.239596	N-ethylmaleimide-sensitive factor
51458_at	51458	RHCG	0.0079674	0.269226	0.239485	Rh family, C glycoprotein
51465_at	51465	UBE2J1	0.0135602	0.338792	0.23922	ubiquitin-conjugating enzyme E2, J1 (UBC6 homolog, yeast)
54496_at	54496	PRMT7	0.00367815	0.191527	0.239083	protein arginine methyltransferase 7
23046_at	23046	KIF21B	0.0263639	0.437604	0.238369	kinesin family member 21B
10960_at	10960	LMAN2	0.0313874	0.464146	0.238319	lectin, mannose-binding 2
63898_at	63898	SH2D4A	0.0192091	0.386474	0.238251	SH2 domain containing 4A
1192_at	1192	CLIC1	0.0137696	0.341361	0.237802	chloride intracellular channel 1
22999_at	22999	RIMS1	0.0036954	0.191527	0.237728	regulating synaptic membrane exocytosis 1
54534_at	54534	MRPL50	0.00960054	0.29682	0.237587	mitochondrial ribosomal protein L50
28960_at	28960	DCPS	0.014919	0.351793	0.237273	decapping enzyme, scavenger
10783_at	10783	NEK6	0.00266576	0.157536	0.237077	NIMA (never in mitosis gene a)-related kinase 6
3280_at	3280	HES1	0.0151045	0.351793	0.237053	hairy and enhancer of split 1, (Drosophila)
57228_at	57228	SMAGP	0.0448462	0.525498	0.236454	small cell adhesion glycoprotein
222171_at	222171	PRR15	0.00381216	0.192592	0.23628	proline rich 15
26354_at	26354	GNL3	0.0299025	0.456954	0.236027	guanine nucleotide binding protein-like 3 (nucleolar)
57111_at	57111	RAB25	0.0347609	0.480739	0.23575	RAB25, member RAS oncogene family
5685_at	5685	PSMA4	0.0143188	0.347512	0.235734	proteasome (prosome, macropain) subunit, alpha type, 4
2710_at	2710	GK	0.00178531	0.125402	0.235702	glycerol kinase
10327_at	10327	AKR1A1	0.00439414	0.205767	0.235581	aldo-keto reductase family 1, member A1 (aldehyde reductase)
4939_at	4939	OAS2	0.0310617	0.463834	0.235212	2'-5'-oligoadenylate synthetase 2, 69/71kDa
64332_at	64332	NFKBIZ	0.00192652	0.129785	0.235106	nuclear factor of kappa light polypeptide gene enhancer in B-cells inhibitor, zeta
5825_at	5825	ABCD3	0.000508894	0.058357	0.234973	ATP-binding cassette, sub-family D (ALD), member 3
10133_at	10133	OPTN	0.013151	0.336843	0.234599	optineurin
2628_at	2628	GATM	0.0296863	0.454953	0.233763	glycine amidinotransferase (L-arginine:glycine amidinotransferase)
83443_at	83443	SF3B5	0.0478883	0.530749	0.233428	splicing factor 3b, subunit 5, 10kDa
4907_at	4907	NT5E	0.0330119	0.472885	0.233099	5'-nucleotidase, ecto (CD73)
148362_at	148362	C1orf58	0.0319139	0.466303	0.232856	chromosome 1 open reading frame 58
8914_at	8914	TIMELESS	0.0277761	0.445014	0.231741	timeless homolog (Drosophila)
6643_at	6643	SNX2	0.0253703	0.434338	0.231695	sorting nexin 2
2205_at	2205	FCER1A	0.015058	0.351793	0.23118	Fc fragment of IgE, high affinity I, receptor for; alpha polypeptide
388753_at	388753	C1orf31	0.0259863	0.436441	0.231152	chromosome 1 open reading frame 31
9750_at	9750	FAM65B	0.0118971	0.319069	0.230567	family with sequence similarity 65, member B
81567_at	81567	TXNDC5	0.011882	0.319069	0.230468	thioredoxin domain containing 5 (endoplasmic reticulum)
10371_at	10371	SEMA3A	0.0227996	0.41152	0.230437	sema domain, immunoglobulin domain (Ig), short basic domain, secreted, (semaphorin) 3A
92912_at	92912	UBE2Q2	0.0267524	0.439495	0.230237	ubiquitin-conjugating enzyme E2Q family member 2
90993_at	90993	CREB3L1	0.00450283	0.209022	0.230077	cAMP responsive element binding protein 3-like 1
3659_at	3659	IRF1	0.00254338	0.154289	0.229939	interferon regulatory factor 1
28395_at			0.0289204	0.450976	0.22991
3428_at	3428	IFI16	0.0406806	0.513801	0.229832	interferon, gamma-inducible protein 16
915_at	915	CD3D	0.0296609	0.454953	0.229829	CD3d molecule, delta (CD3-TCR complex)
8407_at	8407	TAGLN2	0.0290191	0.450976	0.229409	transgelin 2
55353_at	55353	LAPTM4B	0.0464021	0.529295	0.229297	lysosomal protein transmembrane 4 beta
967_at	967	CD63	0.034493	0.47786	0.228829	CD63 molecule
84334_at	84334	C14orf153	0.0050001	0.226846	0.228586	chromosome 14 open reading frame 153
27258_at	27258	LSM3	0.0457343	0.527448	0.22677	LSM3 homolog, U6 small nuclear RNA associated (S. cerevisiae)
4724_at	4724	NDUFS4	0.0486851	0.53224	0.226571	NADH dehydrogenase (ubiquinone) Fe-S protein 4, 18kDa (NADH-coenzyme Q reductase)
55601_at	55601	DDX60	0.0413755	0.517507	0.226486	DEAD (Asp-Glu-Ala-Asp) box polypeptide 60
100129041_at			0.0434896	0.521215	0.225848
55833_at	55833	UBAP2	0.00365025	0.191527	0.225557	ubiquitin associated protein 2
5898_at	5898	RALA	0.00659095	0.257752	0.225256	v-ral simian leukemia viral oncogene homolog A (ras related)
170589_at	170589	GPHA2	0.0262941	0.437604	0.225095	glycoprotein hormone alpha 2
5479_at	5479	PPIB	0.0140705	0.346144	0.225082	peptidylprolyl isomerase B (cyclophilin B)
64963_at	64963	MRPS11	0.0220624	0.408001	0.224958	mitochondrial ribosomal protein S11
55854_at	55854	ZC3H15	0.0109068	0.311401	0.224493	zinc finger CCCH-type containing 15
6541_at	6541	SLC7A1	0.00104278	0.0897855	0.224153	solute carrier family 7 (cationic amino acid transporter, y+ system), member 1
26984_at	26984	SEC22A	0.0448486	0.525498	0.223077	SEC22 vesicle trafficking protein homolog A (S. cerevisiae)
79720_at	79720	VPS37B	0.0209461	0.399769	0.22293	vacuolar protein sorting 37 homolog B (S. cerevisiae)
387066_at	387066	SNHG5	0.0263354	0.437604	0.222384	small nucleolar RNA host gene 5 (non-protein coding)
80830_at	80830	APOL6	0.0331857	0.473496	0.222217	apolipoprotein L, 6
8204_at	8204	NRIP1	0.0162044	0.361439	0.222035	nuclear receptor interacting protein 1
29841_at	29841	GRHL1	0.00730016	0.267329	0.221935	grainyhead-like 1 (Drosophila)
7164_at	7164	TPD52L1	0.0447093	0.525498	0.220565	tumor protein D52-like 1
51652_at	51652	VPS24	0.00768669	0.269095	0.220434	vacuolar protein sorting 24 homolog (S. cerevisiae)
64211_at	64211	LHX5	0.00123068	0.0996629	0.220429	LIM homeobox 5
51167_at	51167	CYB5R4	0.0474467	0.530086	0.220314	cytochrome b5 reductase 4
4026_at	4026	LPP	0.0283258	0.447967	0.220299	LIM domain containing preferred translocation partner in lipoma
475_at	475	ATOX1	0.00866672	0.282683	0.219024	ATX1 antioxidant protein 1 homolog (yeast)
57620_at	57620	STIM2	0.0309021	0.463834	0.218919	stromal interaction molecule 2
5464_at	5464	PPA1	0.0401771	0.51194	0.218882	pyrophosphatase (inorganic) 1
1382_at	1382	CRABP2	0.0331296	0.473496	0.218862	cellular retinoic acid binding protein 2
284340_at	284340	CXCL17	0.0143936	0.347512	0.218576	chemokine (C-X-C motif) ligand 17
55200_at	55200	PLEKHG6	0.000410144	0.0527121	0.218538	pleckstrin homology domain containing, family G (with RhoGef domain) member 6
5092_at	5092	PCBD1	0.0287885	0.450976	0.218485	pterin-4 alpha-carbinolamine dehydratase/dimerization cofactor of hepatocyte nuclear factor 1 alpha
83641_at	83641	FAM107B	0.0176586	0.376743	0.218175	family with sequence similarity 107, member B
10948_at	10948	STARD3	0.000459404	0.0570338	0.217264	StAR-related lipid transfer (START) domain containing 3
6038_at	6038	RNASE4	0.0118385	0.318931	0.216089	ribonuclease, RNase A family, 4
51650_at	51650	MRPS33	0.0367656	0.492721	0.215827	mitochondrial ribosomal protein S33
2992_at	2992	GYG1	0.0434857	0.521215	0.215626	glycogenin 1
51026_at	51026	GOLT1B	0.0179027	0.37775	0.215231	golgi transport 1 homolog B (S. cerevisiae)
51690_at	51690	LSM7	0.0121624	0.323019	0.213903	LSM7 homolog, U6 small nuclear RNA associated (S. cerevisiae)
4780_at	4780	NFE2L2	0.000496402	0.058357	0.213865	nuclear factor (erythroid-derived 2)-like 2
1666_at	1666	DECR1	0.0480176	0.531079	0.213723	2,4-dienoyl CoA reductase 1, mitochondrial
23761_at	23761	PISD	0.0335514	0.473832	0.213177	phosphatidylserine decarboxylase
90550_at	90550	CCDC109A	0.0258025	0.435273	0.21281	coiled-coil domain containing 109A
6992_at	6992	PPP1R11	0.0180359	0.378018	0.212616	protein phosphatase 1, regulatory (inhibitor) subunit 11
22934_at	22934	RPIA	0.0191552	0.385876	0.212459	ribose 5-phosphate isomerase A
10952_at	10952	SEC61B	0.0349428	0.480764	0.212346	Sec61 beta subunit
6990_at	6990	DYNLT3	0.0159404	0.359812	0.211288	dynein, light chain, Tctex-type 3
337867_at	337867	UBAC2	0.0158389	0.359812	0.210934	UBA domain containing 2
6484_at	6484	ST3GAL4	0.00935015	0.291896	0.210503	ST3 beta-galactoside alpha-2,3-sialyltransferase 4
1947_at	1947	EFNB1	0.0429957	0.521058	0.210467	ephrin-B1
22858_at	22858	ICK	0.0176432	0.376743	0.210168	intestinal cell (MAK-like) kinase
28998_at	28998	MRPL13	0.0256375	0.435273	0.209242	mitochondrial ribosomal protein L13
5947_at	5947	RBP1	0.0195697	0.390296	0.208203	retinol binding protein 1, cellular
83695_at	83695	C12orf32	0.00536243	0.235017	0.208024	chromosome 12 open reading frame 32
2971_at	2971	GTF3A	0.019435	0.38914	0.207457	general transcription factor IIIA
1015_at	1015	CDH17	0.0123985	0.326045	0.206665	cadherin 17, LI cadherin (liver-intestine)
10098_at	10098	TSPAN5	0.0436601	0.521415	0.206543	tetraspanin 5
5147_at	5147	PDE6D	0.00790539	0.269226	0.205799	phosphodiesterase 6D, cGMP-specific, rod, delta
7726_at	7726	TRIM26	0.027246	0.442989	0.205652	tripartite motif-containing 26
53947_at	53947	A4GALT	0.0033927	0.187359	0.205521	alpha 1,4-galactosyltransferase
1478_at	1478	CSTF2	0.0106142	0.305682	0.205494	cleavage stimulation factor, 3' pre-RNA, subunit 2, 64kDa
92799_at	92799	SHKBP1	0.0203813	0.39759	0.205213	SH3KBP1 binding protein 1
5714_at	5714	PSMD8	0.0414428	0.517507	0.205165	proteasome (prosome, macropain) 26S subunit, non-ATPase, 8
539_at	539	ATP5O	0.0327374	0.470637	0.204654	ATP synthase, H+ transporting, mitochondrial F1 complex, O subunit
57107_at	57107	PDSS2	0.0337144	0.474461	0.204398	prenyl (decaprenyl) diphosphate synthase, subunit 2
AFFX-HUMGAPDH/M33197_3_at			0.0452032	0.525498	0.203064
57719_at	57719	ANO8	0.00180316	0.126024	0.202133	anoctamin 8
8544_at	8544	PIR	0.0429751	0.521058	0.201873	pirin (iron-binding nuclear protein)
6768_at	6768	ST14	0.00366791	0.191527	0.201864	suppression of tumorigenicity 14 (colon carcinoma)
9833_at	9833	MELK	0.0155818	0.356999	0.201786	maternal embryonic leucine zipper kinase
79095_at	79095	C9orf16	0.0225062	0.410542	0.20071	chromosome 9 open reading frame 16
4013_at	4013	VWA5A	0.00380342	0.192592	0.200429	von Willebrand factor A domain containing 5A
57210_at	57210	SLC45A4	0.0334015	0.473653	0.20013	solute carrier family 45, member 4
55902_at	55902	ACSS2	0.00568202	0.240143	0.199853	acyl-CoA synthetase short-chain family member 2
8667_at	8667	EIF3H	0.0267841	0.439495	0.199727	eukaryotic translation initiation factor 3, subunit H
9521_at	9521	EEF1E1	0.0499957	0.53665	0.199504	eukaryotic translation elongation factor 1 epsilon 1
147929_at	147929	ZNF565	0.0398667	0.511181	0.199319	zinc finger protein 565
8723_at	8723	SNX4	0.0197265	0.390571	0.199179	sorting nexin 4
5873_at	5873	RAB27A	0.025565	0.434632	0.198904	RAB27A, member RAS oncogene family
51100_at	51100	SH3GLB1	0.0143911	0.347512	0.198429	SH3-domain GRB2-like endophilin B1
23741_at	23741	EID1	0.029117	0.450976	0.198351	EP300 interacting inhibitor of differentiation 1
3615_at	3615	IMPDH2	0.0277562	0.445014	0.197855	IMP (inosine monophosphate) dehydrogenase 2
56006_at	56006	C19orf61	0.00366402	0.191527	0.197835	chromosome 19 open reading frame 61
79899_at	79899	PRR5L	0.0495585	0.53627	0.19773	proline rich 5 like
51287_at	51287	CHCHD8	0.0221629	0.408916	0.197537	coiled-coil-helix-coiled-coil-helix domain containing 8
55111_at	55111	PLEKHJ1	0.0421463	0.519609	0.197258	pleckstrin homology domain containing, family J member 1
23213_at	23213	SULF1	0.0295583	0.454296	0.197034	sulfatase 1
6094_at	6094	ROM1	0.013266	0.336843	0.19669	retinal outer segment membrane protein 1
837_at	837	CASP4	0.0420453	0.519564	0.196603	caspase 4, apoptosis-related cysteine peptidase
3067_at	3067	HDC	0.0483914	0.531627	0.196354	histidine decarboxylase
10488_at	10488	CREB3	0.0449308	0.525498	0.196332	cAMP responsive element binding protein 3
57698_at	57698	KIAA1598	0.00892902	0.287145	0.196074	KIAA1598
55897_at	55897	MESP1	0.00476183	0.21914	0.195106	mesoderm posterior 1 homolog (mouse)
10768_at	10768	AHCYL1	0.0496504	0.536634	0.195074	adenosylhomocysteinase-like 1
8464_at	8464	SUPT3H	0.0169303	0.367895	0.194872	suppressor of Ty 3 homolog (S. cerevisiae)
11267_at	11267	SNF8	0.0188722	0.384245	0.194265	SNF8, ESCRT-II complex subunit, homolog (S. cerevisiae)
152098_at	152098	ZCWPW2	0.00979969	0.297764	0.194133	zinc finger, CW type with PWWP domain 2
9526_at	9526	MPDU1	0.015483	0.355754	0.193736	mannose-P-dolichol utilization defect 1
23780_at	23780	APOL2	0.0219817	0.406979	0.193476	apolipoprotein L, 2
4583_at	4583	MUC2	0.0196546	0.390531	0.193388	mucin 2, oligomeric mucus/gel-forming
388125_at	388125	C2CD4B	0.00215635	0.139813	0.193331	C2 calcium-dependent domain containing 4B
55629_at	55629	PNRC2	0.00932778	0.291766	0.192949	proline-rich nuclear receptor coactivator 2
91869_at	91869	RFT1	0.0144082	0.347512	0.192841	RFT1 homolog (S. cerevisiae)
6657_at	6657	SOX2	0.000596982	0.0637378	0.192494	SRY (sex determining region Y)-box 2
26286_at	26286	ARFGAP3	0.0396794	0.51111	0.1919	ADP-ribosylation factor GTPase activating protein 3
117145_at	117145	THEM4	0.0377725	0.498676	0.191837	thioesterase superfamily member 4
91133_at	91133	L3MBTL4	0.0393053	0.508872	0.190794	l(3)mbt-like 4 (Drosophila)
22949_at	22949	PTGR1	0.0152736	0.352459	0.190621	prostaglandin reductase 1
63931_at	63931	MRPS14	0.0324471	0.469236	0.190125	mitochondrial ribosomal protein S14
56647_at	56647	BCCIP	0.00806414	0.270053	0.190088	BRCA2 and CDKN1A interacting protein
84953_at	84953	MICALCL	0.0160625	0.359812	0.189186	MICAL C-terminal like
84915_at	84915	C12orf34	0.0420953	0.519564	0.18897	chromosome 12 open reading frame 34
6352_at	6352	CCL5	0.0310905	0.463834	0.188806	chemokine (C-C motif) ligand 5
23268_at	23268	DNMBP	0.0268829	0.440215	0.188184	dynamin binding protein
1201_at	1201	CLN3	0.0109671	0.311969	0.187873	ceroid-lipofuscinosis, neuronal 3
27240_at	27240	SIT1	0.0448734	0.525498	0.187304	signaling threshold regulating transmembrane adaptor 1
56850_at	56850	GRIPAP1	0.00357631	0.191527	0.187187	GRIP1 associated protein 1
29948_at	29948	OSGIN1	0.00789692	0.269226	0.18661	oxidative stress induced growth inhibitor 1
283229_at	283229	EFCAB4A	0.049767	0.53665	0.186467	EF-hand calcium binding domain 4A
23474_at	23474	ETHE1	0.043601	0.521336	0.186405	ethylmalonic encephalopathy 1
694_at	694	BTG1	0.0315554	0.465215	0.186223	B-cell translocation gene 1, anti-proliferative
8728_at	8728	ADAM19	0.03021	0.460386	0.186084	ADAM metallopeptidase domain 19 (meltrin beta)
23196_at	23196	FAM120A	0.0108014	0.309665	0.186018	family with sequence similarity 120A
7979_at	7979	SHFM1	0.0283976	0.448509	0.185637	split hand/foot malformation (ectrodactyly) type 1
163227_at	163227	ZNF100	0.0255104	0.434421	0.185587	zinc finger protein 100
1456_at	1456	CSNK1G3	0.0159457	0.359812	0.185152	casein kinase 1, gamma 3
11074_at	11074	TRIM31	0.00973934	0.297764	0.18485	tripartite motif-containing 31
146395_at	146395	GSG1L	0.0188669	0.384245	0.184552	GSG1-like
6728_at	6728	SRP19	0.0331344	0.473496	0.184422	signal recognition particle 19kDa
391132_at			0.0321063	0.467013	0.18382
92521_at	92521	CYTSB	0.0144813	0.348226	0.183806	cytospin B
54847_at	54847	SIDT1	0.0453833	0.526296	0.183645	SID1 transmembrane family, member 1
132299_at	132299	OCIAD2	0.0374766	0.496508	0.183523	OCIA domain containing 2
3965_at	3965	LGALS9	0.049496	0.53627	0.183384	lectin, galactoside-binding, soluble, 9
56000_at	56000	NXF3	0.0120172	0.319693	0.183245	nuclear RNA export factor 3
9921_at	9921	RNF10	0.0267093	0.439495	0.182359	ring finger protein 10
374403_at	374403	TBC1D10C	0.0202966	0.397372	0.182346	TBC1 domain family, member 10C
100131556_at			0.0225074	0.410542	0.182271
648245_at			0.0139174	0.343962	0.181902
4669_at	4669	NAGLU	0.046508	0.530086	0.181527	N-acetylglucosaminidase, alpha-
60491_at	60491	NIF3L1	0.040035	0.511885	0.181013	NIF3 NGG1 interacting factor 3-like 1 (S. pombe)
83933_at	83933	HDAC10	0.0423831	0.520025	0.180996	histone deacetylase 10
168850_at	168850	ZNF800	0.000540128	0.0609165	0.180908	zinc finger protein 800
158801_at	158801	CXorf42	0.0183528	0.380726	0.180241	chromosome X open reading frame 42
128866_at	128866	CHMP4B	0.0180589	0.378018	0.179966	chromatin modifying protein 4B
55783_at	55783	FTSJD1	0.0332615	0.473496	0.179676	FtsJ methyltransferase domain containing 1
4008_at	4008	LMO7	0.0451243	0.525498	0.179663	LIM domain 7
51316_at	51316	PLAC8	0.0293901	0.452975	0.179329	placenta-specific 8
23167_at	23167	EFR3A	0.0187676	0.384245	0.179048	EFR3 homolog A (S. cerevisiae)
28969_at	28969	BZW2	0.045938	0.527448	0.178693	basic leucine zipper and W2 domains 2
9933_at	9933	KIAA0020	0.0115739	0.317389	0.178575	KIAA0020
2762_at	2762	GMDS	0.0123023	0.325347	0.178508	GDP-mannose 4,6-dehydratase
10008_at	10008	KCNE3	0.00740373	0.267329	0.178501	potassium voltage-gated channel, Isk-related family, member 3
10221_at	10221	TRIB1	0.0184363	0.381765	0.178161	tribbles homolog 1 (Drosophila)
23534_at	23534	TNPO3	0.0116467	0.317754	0.177479	transportin 3
79695_at	79695	GALNT12	0.0496926	0.536634	0.17705	UDP-N-acetyl-alpha-D-galactosamine:polypeptide N-acetylgalactosaminyltransferase 12 (GalNAc-T12)
124944_at	124944	C17orf49	0.0293103	0.45222	0.176326	chromosome 17 open reading frame 49
729580_at	729580	LOC729580	0.00829751	0.273989	0.175896	hypothetical LOC729580
6448_at	6448	SGSH	0.0053652	0.235017	0.175881	N-sulfoglucosamine sulfohydrolase
58477_at	58477	SRPRB	0.034392	0.477286	0.175591	signal recognition particle receptor, B subunit
6993_at	6993	DYNLT1	0.00733562	0.267329	0.17551	dynein, light chain, Tctex-type 1
9401_at	9401	RECQL4	0.0385673	0.505446	0.175008	RecQ protein-like 4
55666_at	55666	NPLOC4	0.0386583	0.505811	0.174922	nuclear protein localization 4 homolog (S. cerevisiae)
9159_at	9159	PCSK7	0.0326183	0.469768	0.174501	proprotein convertase subtilisin/kexin type 7
10982_at	10982	MAPRE2	0.0324184	0.469236	0.174307	microtubule-associated protein, RP/EB family, member 2
64063_at	64063	PRSS22	0.0211974	0.399769	0.174048	protease, serine, 22
197131_at	197131	UBR1	0.00742282	0.267329	0.173884	ubiquitin protein ligase E3 component n-recognin 1
575_at	575	BAI1	0.00376569	0.192309	0.173693	brain-specific angiogenesis inhibitor 1
9564_at	9564	BCAR1	0.0265714	0.438423	0.173316	breast cancer anti-estrogen resistance 1
89797_at	89797	NAV2	0.00445966	0.20762	0.172701	neuron navigator 2
161424_at	161424	C14orf21	0.00825958	0.2733	0.17174	chromosome 14 open reading frame 21
55615_at	55615	PRR5	0.00679219	0.258378	0.171713	proline rich 5 (renal)
65993_at	65993	MRPS34	0.0258745	0.435273	0.171338	mitochondrial ribosomal protein S34
4258_at	4258	MGST2	0.0486298	0.53224	0.171157	microsomal glutathione S-transferase 2
81565_at	81565	NDEL1	0.0263683	0.437604	0.17095	nudE nuclear distribution gene E homolog (A. nidulans)-like 1
270_at	270	AMPD1	0.0113174	0.316131	0.17049	adenosine monophosphate deaminase 1
11054_at	11054	OGFR	0.00874277	0.284047	0.170482	opioid growth factor receptor
118881_at	118881	COMTD1	0.0452672	0.52571	0.170471	catechol-O-methyltransferase domain containing 1
8822_at	8822	FGF17	0.00798603	0.269255	0.170461	fibroblast growth factor 17
54439_at	54439	RBM27	0.0142605	0.347512	0.170133	RNA binding motif protein 27
3281_at	3281	HSBP1	0.030912	0.463834	0.170088	heat shock factor binding protein 1
80021_at	80021	TMEM62	0.00168204	0.122445	0.169612	transmembrane protein 62
124540_at	124540	MSI2	0.0114609	0.316459	0.169534	musashi homolog 2 (Drosophila)
79156_at	79156	PLEKHF1	0.0152971	0.352493	0.169446	pleckstrin homology domain containing, family F (with FYVE domain) member 1
51744_at	51744	CD244	0.0237066	0.422315	0.169425	CD244 molecule, natural killer cell receptor 2B4
5205_at	5205	ATP8B1	0.016027	0.359812	0.169123	ATPase, class I, type 8B, member 1
79370_at	79370	BCL2L14	0.0425371	0.520025	0.168009	BCL2-like 14 (apoptosis facilitator)
166785_at	166785	MMAA	0.0317793	0.465215	0.167938	methylmalonic aciduria (cobalamin deficiency) cblA type
3171_at	3171	FOXA3	0.041745	0.517851	0.167882	forkhead box A3
89796_at	89796	NAV1	0.0111749	0.314199	0.167791	neuron navigator 1
29927_at	29927	SEC61A1	0.0114369	0.316342	0.167533	Sec61 alpha 1 subunit (S. cerevisiae)
5365_at	5365	PLXNB3	0.00854422	0.280164	0.167076	plexin B3
5257_at	5257	PHKB	0.0470309	0.530086	0.166971	phosphorylase kinase, beta
6199_at	6199	RPS6KB2	0.035737	0.487345	0.166949	ribosomal protein S6 kinase, 70kDa, polypeptide 2
56981_at	56981	PRDM11	0.019547	0.390296	0.166783	PR domain containing 11
286257_at	286257	C9orf142	0.00719086	0.267213	0.166566	chromosome 9 open reading frame 142
51128_at	51128	SAR1B	0.0467611	0.530086	0.166403	SAR1 homolog B (S. cerevisiae)
8079_at	8079	MLF2	0.0493793	0.536033	0.166314	myeloid leukemia factor 2
26099_at	26099	C1orf144	0.0403125	0.51258	0.165969	chromosome 1 open reading frame 144
7922_at	7922	SLC39A7	0.0483804	0.531627	0.165689	solute carrier family 39 (zinc transporter), member 7
5436_at	5436	POLR2G	0.0116284	0.317754	0.164941	polymerase (RNA) II (DNA directed) polypeptide G
3060_at	3060	HCRT	0.00320305	0.179989	0.164876	hypocretin (orexin) neuropeptide precursor
65980_at	65980	BRD9	0.0240325	0.423877	0.164638	bromodomain containing 9
6540_at	6540	SLC6A13	0.0416039	0.517507	0.163636	solute carrier family 6 (neurotransmitter transporter, GABA), member 13
5876_at	5876	RABGGTB	0.0134477	0.337822	0.163403	Rab geranylgeranyltransferase, beta subunit
29100_at	29100	TMEM208	0.00644025	0.2557	0.16327	transmembrane protein 208
57823_at	57823	SLAMF7	0.0434379	0.521215	0.162457	SLAM family member 7
3241_at	3241	HPCAL1	0.00745421	0.267329	0.162451	hippocalcin-like 1
382_at	382	ARF6	0.0272273	0.442989	0.162206	ADP-ribosylation factor 6
134285_at	134285	TMEM171	0.0313019	0.463978	0.16197	transmembrane protein 171
84134_at	84134	TOMM40L	0.0455515	0.527125	0.161581	translocase of outer mitochondrial membrane 40 homolog (yeast)-like
9138_at	9138	ARHGEF1	0.0422228	0.51973	0.161106	Rho guanine nucleotide exchange factor (GEF) 1
56943_at	56943	ENY2	0.0408474	0.51469	0.160753	enhancer of yellow 2 homolog (Drosophila)
10540_at	10540	DCTN2	0.0192808	0.387431	0.160596	dynactin 2 (p50)
81873_at	81873	ARPC5L	0.0205046	0.399491	0.160593	actin related protein 2/3 complex, subunit 5-like
8678_at	8678	BECN1	0.00495271	0.225334	0.160296	beclin 1, autophagy related
4439_at	4439	MSH5	0.0415972	0.517507	0.159892	mutS homolog 5 (E. coli)
57862_at	57862	ZNF410	0.0436085	0.521336	0.15983	zinc finger protein 410
51540_at	51540	SCLY	0.0358094	0.48766	0.159688	selenocysteine lyase
26053_at	26053	AUTS2	0.0365956	0.492208	0.158959	autism susceptibility candidate 2
3135_at	3135	HLA-G	0.0147967	0.351319	0.158925	major histocompatibility complex, class I, G
1496_at	1496	CTNNA2	0.0446052	0.524873	0.158473	catenin (cadherin-associated protein), alpha 2
115557_at	115557	GEFT	0.0453421	0.526198	0.158312	RhoA/RAC/CDC42 exchange factor
23539_at	23539	SLC16A8	0.0177844	0.376743	0.158113	solute carrier family 16, member 8 (monocarboxylic acid transporter 3)
5993_at	5993	RFX5	0.0254409	0.434367	0.157065	regulatory factor X, 5 (influences HLA class II expression)
51005_at	51005	AMDHD2	0.0417032	0.517734	0.156735	amidohydrolase domain containing 2
10318_at	10318	TNIP1	0.038702	0.505969	0.15663	TNFAIP3 interacting protein 1
132_at	132	ADK	0.0439474	0.523285	0.156517	adenosine kinase
65983_at	65983	GRAMD3	0.017183	0.372222	0.156431	GRAM domain containing 3
10054_at	10054	UBA2	0.0142371	0.347512	0.156335	ubiquitin-like modifier activating enzyme 2
5550_at	5550	PREP	0.00625443	0.25167	0.1557	prolyl endopeptidase
823_at	823	CAPN1	0.03168	0.465215	0.155564	calpain 1, (mu/I) large subunit
26519_at	26519	TIMM10	0.0319409	0.466303	0.155555	translocase of inner mitochondrial membrane 10 homolog (yeast)
27180_at	27180	SIGLEC9	0.0196359	0.390531	0.15536	sialic acid binding Ig-like lectin 9
124976_at	124976	SPNS2	0.0185953	0.38278	0.155238	spinster homolog 2 (Drosophila)
970_at	970	CD70	0.0277462	0.445014	0.154759	CD70 molecule
55080_at	55080	TAPBPL	0.0185375	0.382258	0.154385	TAP binding protein-like
84842_at	84842	HPDL	0.0475638	0.530086	0.154343	4-hydroxyphenylpyruvate dioxygenase-like
60484_at	60484	HAPLN2	0.0404461	0.51258	0.1537	hyaluronan and proteoglycan link protein 2
100128881_at	100128881	LOC100128881	0.0145654	0.349611	0.15301	similar to predicted protein
6300_at	6300	MAPK12	0.0226621	0.410558	0.152746	mitogen-activated protein kinase 12
1776_at	1776	DNASE1L3	0.0458765	0.527448	0.152445	deoxyribonuclease I-like 3
64282_at	64282	PAPD5	0.0075843	0.268722	0.151564	PAP associated domain containing 5
54843_at	54843	SYTL2	0.0193669	0.388673	0.151429	synaptotagmin-like 2
100128751_at			0.0113676	0.316131	0.151319
3932_at	3932	LCK	0.0411465	0.516023	0.151299	lymphocyte-specific protein tyrosine kinase
2068_at	2068	ERCC2	0.0366352	0.492208	0.151201	excision repair cross-complementing rodent repair deficiency, complementation group 2
389458_at	389458	LOC389458	0.00653917	0.257309	0.151164	hypothetical LOC389458
126259_at	126259	TMIGD2	0.0339642	0.475525	0.151131	transmembrane and immunoglobulin domain containing 2
5753_at	5753	PTK6	0.0250387	0.433254	0.151045	PTK6 protein tyrosine kinase 6
203328_at	203328	SUSD3	0.0151569	0.351793	0.150963	sushi domain containing 3
54933_at	54933	RHBDL2	0.026242	0.437604	0.150829	rhomboid, veinlet-like 2 (Drosophila)
284948_at	284948	SH2D6	0.0333663	0.473653	0.150733	SH2 domain containing 6
56848_at	56848	SPHK2	0.0479923	0.531079	0.150673	sphingosine kinase 2
8543_at	8543	LMO4	0.0352543	0.484217	0.15051	LIM domain only 4
2937_at	2937	GSS	0.0445745	0.524873	0.15048	glutathione synthetase
444_at	444	ASPH	0.0282838	0.447967	0.150443	aspartate beta-hydroxylase
9464_at	9464	HAND2	0.0470976	0.530086	0.150409	heart and neural crest derivatives expressed 2
2624_at	2624	GATA2	0.00895627	0.287444	0.150089	GATA binding protein 2
6549_at	6549	SLC9A2	0.0247123	0.430181	0.149004	solute carrier family 9 (sodium/hydrogen exchanger), member 2
5531_at	5531	PPP4C	0.0427833	0.52093	0.1487	protein phosphatase 4 (formerly X), catalytic subunit
29122_at	29122	PRSS50	0.016447	0.364315	0.148489	protease, serine, 50
10691_at	10691	GMEB1	0.0219561	0.406975	0.148305	glucocorticoid modulatory element binding protein 1
6536_at	6536	SLC6A9	0.0438957	0.523058	0.148211	solute carrier family 6 (neurotransmitter transporter, glycine), member 9
1445_at	1445	CSK	0.0316914	0.465215	0.148209	c-src tyrosine kinase
11193_at	11193	WBP4	0.0151459	0.351793	0.147913	WW domain binding protein 4 (formin binding protein 21)
2530_at	2530	FUT8	0.0423183	0.51973	0.147534	fucosyltransferase 8 (alpha (1,6) fucosyltransferase)
6574_at	6574	SLC20A1	0.0243171	0.426081	0.147532	solute carrier family 20 (phosphate transporter), member 1
246243_at	246243	RNASEH1	0.0201361	0.395681	0.147266	ribonuclease H1
53405_at	53405	CLIC5	0.0168365	0.367813	0.147235	chloride intracellular channel 5
65080_at	65080	MRPL44	0.0099956	0.297764	0.146822	mitochondrial ribosomal protein L44
3799_at	3799	KIF5B	0.0431368	0.521215	0.146629	kinesin family member 5B
284403_at	284403	WDR62	0.0229357	0.413178	0.146102	WD repeat domain 62
389792_at	389792	IER5L	0.00853607	0.280164	0.146001	immediate early response 5-like
766_at	766	CA7	0.0230675	0.415085	0.145969	carbonic anhydrase VII
4917_at	4917	NTN3	0.0278282	0.445014	0.145799	netrin 3
402573_at	402573	C7orf61	0.0141381	0.347011	0.14533	chromosome 7 open reading frame 61
5702_at	5702	PSMC3	0.0354324	0.485414	0.14514	proteasome (prosome, macropain) 26S subunit, ATPase, 3
7298_at	7298	TYMS	0.036589	0.492208	0.145062	thymidylate synthetase
126075_at	126075	CCDC159	0.04742	0.530086	0.144562	coiled-coil domain containing 159
22827_at	22827	PUF60	0.0496925	0.536634	0.143876	poly-U binding splicing factor 60KDa
6238_at	6238	RRBP1	0.0398489	0.511181	0.143524	ribosome binding protein 1 homolog 180kDa (dog)
4086_at	4086	SMAD1	0.0400649	0.511885	0.143498	SMAD family member 1
7867_at	7867	MAPKAPK3	0.0490608	0.534495	0.143467	mitogen-activated protein kinase-activated protein kinase 3
23118_at	23118	TAB2	0.0270956	0.442354	0.143118	TGF-beta activated kinase 1/MAP3K7 binding protein 2
54503_at	54503	ZDHHC13	0.0459077	0.527448	0.142926	zinc finger, DHHC-type containing 13
84433_at	84433	CARD11	0.0128498	0.333116	0.141993	caspase recruitment domain family, member 11
25917_at	25917	THUMPD3	0.0494068	0.536033	0.141932	THUMP domain containing 3
55706_at	55706	TMEM48	0.0477326	0.530123	0.14155	transmembrane protein 48
64849_at	64849	SLC13A3	0.035697	0.487345	0.141461	solute carrier family 13 (sodium-dependent dicarboxylate transporter), member 3
165_at	165	AEBP1	0.0177303	0.376743	0.141389	AE binding protein 1
375057_at	375057	C1orf95	0.0307485	0.463834	0.140963	chromosome 1 open reading frame 95
79152_at	79152	FA2H	0.0391404	0.508872	0.140728	fatty acid 2-hydroxylase
3695_at	3695	ITGB7	0.0364192	0.491782	0.140603	integrin, beta 7
55686_at	55686	MREG	0.0224568	0.410542	0.140481	melanoregulin
54819_at	54819	ZCCHC10	0.00513451	0.230334	0.140438	zinc finger, CCHC domain containing 10
10380_at	10380	BPNT1	0.0323884	0.469236	0.14043	3'(2'), 5'-bisphosphate nucleotidase 1
246778_at	246778	IL27	0.0206795	0.399769	0.139144	interleukin 27
7052_at	7052	TGM2	0.0262328	0.437604	0.138542	transglutaminase 2 (C polypeptide, protein-glutamine-gamma-glutamyltransferase)
7369_at	7369	UMOD	0.0373418	0.495467	0.138058	uromodulin
22906_at	22906	TRAK1	0.0164252	0.364315	0.137738	trafficking protein, kinesin binding 1
5202_at	5202	PFDN2	0.0474284	0.530086	0.137467	prefoldin subunit 2
634_at	634	CEACAM1	0.0252006	0.433965	0.137155	carcinoembryonic antigen-related cell adhesion molecule 1 (biliary glycoprotein)
27121_at	27121	DKK4	0.00649558	0.256223	0.137093	dickkopf homolog 4 (Xenopus laevis)
440574_at	440574	C1orf151	0.0456321	0.52742	0.136789	chromosome 1 open reading frame 151
3004_at	3004	GZMM	0.0258662	0.435273	0.135981	granzyme M (lymphocyte met-ase 1)
4709_at	4709	NDUFB3	0.0123644	0.325684	0.135817	NADH dehydrogenase (ubiquinone) 1 beta subcomplex, 3, 12kDa
51412_at	51412	ACTL6B	0.021417	0.401632	0.135679	actin-like 6B
79017_at	79017	GGCT	0.048526	0.532134	0.135134	gamma-glutamyl cyclotransferase
63925_at	63925	ZNF335	0.0430121	0.521058	0.135123	zinc finger protein 335
219738_at	219738	C10orf35	0.0332154	0.473496	0.135014	chromosome 10 open reading frame 35
55308_at	55308	DDX19A	0.0241927	0.424866	0.133432	DEAD (Asp-Glu-Ala-As) box polypeptide 19A
9749_at	9749	PHACTR2	0.0144576	0.348179	0.133418	phosphatase and actin regulator 2
127707_at	127707	KLHDC7A	0.0226219	0.410558	0.133323	kelch domain containing 7A
64793_at	64793	CCDC21	0.0344668	0.47786	0.133178	coiled-coil domain containing 21
8973_at	8973	CHRNA6	0.021397	0.401632	0.133099	cholinergic receptor, nicotinic, alpha 6
7511_at	7511	XPNPEP1	0.0171678	0.372222	0.132867	X-prolyl aminopeptidase (aminopeptidase P) 1, soluble
56123_at	56123	PCDHB13	0.00312099	0.176617	0.132662	protocadherin beta 13
64771_at	64771	C6orf106	0.0190116	0.384245	0.131996	chromosome 6 open reading frame 106
64145_at	64145	ZFYVE20	0.00631714	0.253556	0.131886	zinc finger, FYVE domain containing 20
23357_at	23357	ANGEL1	0.0434779	0.521215	0.131646	angel homolog 1 (Drosophila)
1729_at	1729	DIAPH1	0.0210869	0.399769	0.131621	diaphanous homolog 1 (Drosophila)
57380_at	57380	MRS2	0.0377807	0.498676	0.131247	MRS2 magnesium homeostasis factor homolog (S. cerevisiae)
25998_at	25998	IBTK	0.0201633	0.395729	0.13117	inhibitor of Bruton agammaglobulinemia tyrosine kinase
85407_at	85407	NKD1	0.0423159	0.51973	0.130928	naked cuticle homolog 1 (Drosophila)
6829_at	6829	SUPT5H	0.0488269	0.533035	0.130756	suppressor of Ty 5 homolog (S. cerevisiae)
6836_at	6836	SURF4	0.0466412	0.530086	0.130618	surfeit 4
54536_at	54536	EXOC6	0.0463029	0.528916	0.130428	exocyst complex component 6
54205_at	54205	CYCS	0.0371132	0.494894	0.130395	cytochrome c, somatic
84243_at	84243	ZDHHC18	0.00939707	0.292638	0.130341	zinc finger, DHHC-type containing 18
11329_at	11329	STK38	0.0451336	0.525498	0.129136	serine/threonine kinase 38
284695_at	284695	ZNF326	0.0264725	0.438423	0.128626	zinc finger protein 326
100129271_at	100129271	C1orf68	0.0425936	0.520318	0.128127	chromosome 1 open reading frame 68
81027_at	81027	TUBB1	0.01589	0.359812	0.127203	tubulin, beta 1
162461_at	162461	TMEM92	0.044071	0.523678	0.126544	transmembrane protein 92
8718_at	8718	TNFRSF25	0.00413951	0.199483	0.126475	tumor necrosis factor receptor superfamily, member 25
51586_at	51586	MED15	0.019884	0.391208	0.126226	mediator complex subunit 15
114991_at	114991	ZNF618	0.0444331	0.524108	0.126176	zinc finger protein 618
23023_at	23023	TMCC1	0.00805021	0.270053	0.126117	transmembrane and coiled-coil domain family 1
221937_at	221937	FOXK1	0.0289079	0.450976	0.126036	forkhead box K1
94103_at	94103	ORMDL3	0.0441899	0.523896	0.124452	ORM1-like 3 (S. cerevisiae)
8165_at	8165	AKAP1	0.0172886	0.37315	0.124387	A kinase (PRKA) anchor protein 1
9027_at	9027	NAT8	0.0462494	0.528683	0.124326	N-acetyltransferase 8 (GCN5-related, putative)
162540_at	162540	IMP5	0.0420688	0.519564	0.1243	intramembrane protease 5
10206_at	10206	TRIM13	0.040666	0.513801	0.124094	tripartite motif-containing 13
7161_at	7161	TP73	0.020916	0.399769	0.12372	tumor protein p73
113026_at	113026	PLCD3	0.0282449	0.447967	0.123149	phospholipase C, delta 3
921_at	921	CD5	0.0115591	0.317389	0.122844	CD5 molecule
9907_at	9907	KIAA0415	0.00675507	0.25815	0.122767	KIAA0415
1907_at	1907	EDN2	0.0340579	0.475653	0.122552	endothelin 2
1540_at	1540	CYLD	0.0414694	0.517507	0.121027	cylindromatosis (turban tumor syndrome)
1084_at	1084	CEACAM3	0.0424779	0.520025	0.120495	carcinoembryonic antigen-related cell adhesion molecule 3
26017_at	26017	FAM32A	0.0476059	0.530086	0.120199	family with sequence similarity 32, member A
57689_at	57689	LRRC4C	0.0484324	0.531627	0.120188	leucine rich repeat containing 4C
2017_at	2017	CTTN	0.0158357	0.359812	0.119941	cortactin
388135_at	388135	C15orf59	0.0397723	0.51111	0.119936	chromosome 15 open reading frame 59
54972_at	54972	TMEM132A	0.0485782	0.532134	0.119698	transmembrane protein 132A
52_at	52	ACP1	0.0465687	0.530086	0.119678	acid phosphatase 1, soluble
2063_at	2063	NR2F6	0.0226071	0.410558	0.119305	nuclear receptor subfamily 2, group F, member 6
627_at	627	BDNF	0.0252703	0.434338	0.118935	brain-derived neurotrophic factor
6892_at	6892	TAPBP	0.0219481	0.406975	0.118351	TAP binding protein (tapasin)
23466_at	23466	CBX6	0.0481612	0.531582	0.11823	chromobox homolog 6
1175_at	1175	AP2S1	0.0324967	0.469236	0.117986	adaptor-related protein complex 2, sigma 1 subunit
59347_at	59347	FKSG2	0.0444376	0.524108	0.117685	apoptosis inhibitor
54922_at	54922	RASIP1	0.0425114	0.520025	0.117557	Ras interacting protein 1
23457_at	23457	ABCB9	0.033645	0.474317	0.116702	ATP-binding cassette, sub-family B (MDR/TAP), member 9
10625_at	10625	IVNS1ABP	0.0313471	0.463978	0.116683	influenza virus NS1A binding protein
53344_at	53344	CHIC1	0.0117573	0.318931	0.115918	cysteine-rich hydrophobic domain 1
283933_at	283933	ZNF843	0.0184801	0.381883	0.11515	zinc finger protein 843
9049_at	9049	AIP	0.0133479	0.337822	0.113518	aryl hydrocarbon receptor interacting protein
79084_at	79084	WDR77	0.045868	0.527448	0.112968	WD repeat domain 77
85441_at	85441	PRIC285	0.0392303	0.508872	0.11173	peroxisomal proliferator-activated receptor A interacting complex 285
811_at	811	CALR	0.0450323	0.525498	0.111582	calreticulin
9261_at	9261	MAPKAPK2	0.0101148	0.297872	0.109596	mitogen-activated protein kinase-activated protein kinase 2
6710_at	6710	SPTB	0.0278429	0.445014	0.109593	spectrin, beta, erythrocytic
7351_at	7351	UCP2	0.0304642	0.461876	0.109271	uncoupling protein 2 (mitochondrial, proton carrier)
116840_at	116840	CNTROB	0.0320987	0.467013	0.108559	centrobin, centrosomal BRCA2 interacting protein
55738_at	55738	ARFGAP1	0.0362984	0.491301	0.107121	ADP-ribosylation factor GTPase activating protein 1
248_at	248	ALPI	0.0328353	0.471514	0.106404	alkaline phosphatase, intestinal
1869_at	1869	E2F1	0.0402171	0.511985	0.105049	E2F transcription factor 1
768239_at	768239	PSAPL1	0.0389419	0.508276	0.104839	prosaposin-like 1
2237_at	2237	FEN1	0.0212428	0.399769	0.104779	flap structure-specific endonuclease 1
5915_at	5915	RARB	0.0273849	0.443573	0.10465	retinoic acid receptor, beta
256158_at	256158	HMCN2	0.0111871	0.314199	0.104383	hemicentin 2
23051_at	23051	ZHX3	0.0361695	0.490478	0.104186	zinc fingers and homeoboxes 3
9902_at	9902	MRC2	0.0391287	0.508872	0.10388	mannose receptor, C type 2
3697_at	3697	ITIH1	0.0474979	0.530086	0.103394	inter-alpha (globulin) inhibitor H1
283871_at	283871	PGP	0.0343362	0.477286	0.102333	phosphoglycolate phosphatase
25898_at	25898	RCHY1	0.0290635	0.450976	0.101577	ring finger and CHY zinc finger domain containing 1
79088_at	79088	ZNF426	0.0407272	0.513984	0.0986556	zinc finger protein 426
2256_at	2256	FGF11	0.0457841	0.527448	0.0983902	fibroblast growth factor 11
2972_at	2972	BRF1	0.0477897	0.530389	0.0974413	BRF1 homolog, subunit of RNA polymerase III transcription initiation factor IIIB (S. cerevisiae)
55891_at	55891	LENEP	0.0264499	0.438423	0.0967712	lens epithelial protein
10645_at	10645	CAMKK2	0.0362768	0.491301	0.0960861	calcium/calmodulin-dependent protein kinase kinase 2, beta
54414_at	54414	SIAE	0.0428389	0.52093	0.0951153	sialic acid acetylesterase
23367_at	23367	LARP1	0.0346522	0.479649	0.0932511	La ribonucleoprotein domain family, member 1
5905_at	5905	RANGAP1	0.0274481	0.443573	0.0910916	Ran GTPase activating protein 1
958_at	958	CD40	0.0487208	0.53224	0.0902393	CD40 molecule, TNF receptor superfamily member 5
63877_at	63877	C10orf84	0.0421845	0.51968	0.089505	chromosome 10 open reading frame 84
9993_at	9993	DGCR2	0.0466994	0.530086	0.0877821	DiGeorge syndrome critical region gene 2
25822_at	25822	DNAJB5	0.0481087	0.531582	0.0846427	DnaJ (Hsp40) homolog, subfamily B, member 5
5046_at	5046	PCSK6	0.0475553	0.530086	0.0759647	proprotein convertase subtilisin/kexin type 6
140775_at	140775	SMCR8	0.040167	0.51194	-0.0834025	Smith-Magenis syndrome chromosome region, candidate 8
4289_at	4289	MKLN1	0.0438086	0.522408	-0.0845075	muskelin 1, intracellular mediator containing kelch motifs
9779_at	9779	TBC1D5	0.048172	0.531582	-0.0855017	TBC1 domain family, member 5
5361_at	5361	PLXNA1	0.0499225	0.53665	-0.085955	plexin A1
791120_at			0.0317597	0.465215	-0.0955034
4926_at	4926	NUMA1	0.0284534	0.448904	-0.0970867	nuclear mitotic apparatus protein 1
58508_at	58508	MLL3	0.0494362	0.536033	-0.0978089	myeloid/lymphoid or mixed-lineage leukemia 3
22990_at	22990	PCNX	0.0431497	0.521215	-0.101018	pecanex homolog (Drosophila)
152195_at	152195	NUDT16P	0.0440138	0.523678	-0.10424	nudix (nucleoside diphosphate linked moiety X)-type motif 16 pseudogene
283464_at	283464	GXYLT1	0.0409259	0.515274	-0.105345	glucoside xylosyltransferase 1
246175_at	246175	CNOT6L	0.027664	0.444829	-0.106284	CCR4-NOT transcription complex, subunit 6-like
9588_at	9588	PRDX6	0.0369595	0.494079	-0.106436	peroxiredoxin 6
401093_at	401093	hCG_1806964	0.0401816	0.51194	-0.10737	hypothetical LOC401093
114781_at	114781	BTBD9	0.0472628	0.530086	-0.108194	BTB (POZ) domain containing 9
9469_at	9469	CHST3	0.0250682	0.433254	-0.10863	carbohydrate (chondroitin 6) sulfotransferase 3
23392_at	23392	KIAA0368	0.0216615	0.405741	-0.110357	KIAA0368
4486_at	4486	MST1R	0.0460265	0.527448	-0.112663	macrophage stimulating 1 receptor (c-met-related tyrosine kinase)
3643_at	3643	INSR	0.0258737	0.435273	-0.113463	insulin receptor
6691_at	6691	SPINK2	0.0499765	0.53665	-0.113707	serine peptidase inhibitor, Kazal type 2 (acrosin-trypsin inhibitor)
153396_at	153396	TMEM161B	0.0456779	0.52742	-0.114234	transmembrane protein 161B
57085_at	57085	AGTRAP	0.0499569	0.53665	-0.114342	angiotensin II receptor-associated protein
10321_at	10321	CRISP3	0.037073	0.494833	-0.115057	cysteine-rich secretory protein 3
79026_at	79026	AHNAK	0.0218686	0.406975	-0.11524	AHNAK nucleoprotein
65125_at	65125	WNK1	0.0418935	0.519292	-0.115883	WNK lysine deficient protein kinase 1
2737_at	2737	GLI3	0.0482925	0.531627	-0.116787	GLI family zinc finger 3
56894_at	56894	AGPAT3	0.033464	0.473653	-0.116955	1-acylglycerol-3-phosphate O-acyltransferase 3
5591_at	5591	PRKDC	0.0395362	0.511035	-0.117288	protein kinase, DNA-activated, catalytic polypeptide
50937_at	50937	CDON	0.0333923	0.473653	-0.117877	Cdon homolog (mouse)
160298_at	160298	C11orf42	0.0474269	0.530086	-0.1181	chromosome 11 open reading frame 42
6274_at	6274	S100A3	0.0290583	0.450976	-0.119831	S100 calcium binding protein A3
283455_at	283455	KSR2	0.0315962	0.465215	-0.120167	kinase suppressor of ras 2
23001_at	23001	WDFY3	0.0455174	0.527125	-0.121202	WD repeat and FYVE domain containing 3
100130998_at			0.0397297	0.51111	-0.121446
2872_at	2872	MKNK2	0.0397861	0.51111	-0.121888	MAP kinase interacting serine/threonine kinase 2
9472_at	9472	AKAP6	0.0284787	0.448904	-0.122533	A kinase (PRKA) anchor protein 6
94026_at			0.0271439	0.442677	-0.123113
345778_at	345778	MTX3	0.0187694	0.384245	-0.123646	metaxin 3
57659_at	57659	ZBTB4	0.0292861	0.45222	-0.124195	zinc finger and BTB domain containing 4
23499_at	23499	MACF1	0.00443696	0.207166	-0.125101	microtubule-actin crosslinking factor 1
201931_at	201931	TMEM192	0.0449788	0.525498	-0.125149	transmembrane protein 192
387758_at	387758	FIBIN	0.00932489	0.291766	-0.125174	fin bud initiation factor homolog (zebrafish)
8864_at	8864	PER2	0.0178117	0.376822	-0.125631	period homolog 2 (Drosophila)
23389_at	23389	MED13L	0.0279531	0.446109	-0.125708	mediator complex subunit 13-like
353324_at	353324	SPATA12	0.0498974	0.53665	-0.126152	spermatogenesis associated 12
65992_at	65992	DDRGK1	0.0498544	0.53665	-0.126533	DDRGK domain containing 1
55230_at	55230	USP40	0.0246076	0.428825	-0.127314	ubiquitin specific peptidase 40
26279_at	26279	PLA2G2D	0.0452082	0.525498	-0.128085	phospholipase A2, group IID
83889_at	83889	WDR87	0.0363536	0.49131	-0.128497	WD repeat domain 87
79188_at	79188	TMEM43	0.0283353	0.447967	-0.129143	transmembrane protein 43
9218_at	9218	VAPA	0.00779897	0.269226	-0.129282	VAMP (vesicle-associated membrane protein)-associated protein A, 33kDa
23604_at	23604	DAPK2	0.0132718	0.336843	-0.129854	death-associated protein kinase 2
10541_at	10541	ANP32B	0.0419886	0.519564	-0.131451	acidic (leucine-rich) nuclear phosphoprotein 32 family, member B
2813_at	2813	GP2	0.0499629	0.53665	-0.131913	glycoprotein 2 (zymogen granule membrane)
3558_at	3558	IL2	0.0288905	0.450976	-0.132031	interleukin 2
340527_at	340527	NHSL2	0.049863	0.53665	-0.132181	NHS-like 2
151649_at			0.0455536	0.527125	-0.132248
8908_at	8908	GYG2	0.0479773	0.531079	-0.132688	glycogenin 2
65998_at	65998	C11orf95	0.0361422	0.490478	-0.133097	chromosome 11 open reading frame 95
57478_at	57478	USP31	0.025011	0.433254	-0.133179	ubiquitin specific peptidase 31
57693_at	57693	ZNF317	0.018958	0.384245	-0.133343	zinc finger protein 317
667_at	667	DST	0.0416949	0.517734	-0.133765	dystonin
153222_at	153222	C5orf41	0.0159517	0.359812	-0.13437	chromosome 5 open reading frame 41
257194_at	257194	NEGR1	0.0203822	0.39759	-0.134571	neuronal growth regulator 1
55607_at	55607	PPP1R9A	0.0434185	0.521215	-0.134814	protein phosphatase 1, regulatory (inhibitor) subunit 9A
79915_at	79915	ATAD5	0.0274349	0.443573	-0.136247	ATPase family, AAA domain containing 5
157680_at	157680	VPS13B	0.0142733	0.347512	-0.136299	vacuolar protein sorting 13 homolog B (yeast)
5903_at	5903	RANBP2	0.0310455	0.463834	-0.13631	RAN binding protein 2
11127_at	11127	KIF3A	0.0238946	0.422549	-0.137019	kinesin family member 3A
3836_at	3836	KPNA1	0.0258046	0.435273	-0.137644	karyopherin alpha 1 (importin alpha 5)
339_at	339	APOBEC1	0.0283183	0.447967	-0.137706	apolipoprotein B mRNA editing enzyme, catalytic polypeptide 1
79908_at	79908	BTNL8	0.0449495	0.525498	-0.138084	butyrophilin-like 8
8714_at	8714	ABCC3	0.0148641	0.351623	-0.138096	ATP-binding cassette, sub-family C (CFTR/MRP), member 3
9475_at	9475	ROCK2	0.0473533	0.530086	-0.139063	Rho-associated, coiled-coil containing protein kinase 2
57586_at	57586	SYT13	0.0176116	0.376743	-0.139803	synaptotagmin XIII
2153_at	2153	F5	0.0109606	0.311969	-0.140464	coagulation factor V (proaccelerin, labile factor)
89782_at	89782	LMLN	0.0305929	0.462374	-0.140476	leishmanolysin-like (metallopeptidase M8 family)
1949_at	1949	EFNB3	0.0280508	0.446999	-0.140516	ephrin-B3
4957_at	4957	ODF2	0.0364858	0.492208	-0.140552	outer dense fiber of sperm tails 2
55295_at	55295	KLHL26	0.0415566	0.517507	-0.140736	kelch-like 26 (Drosophila)
55222_at	55222	LRRC20	0.0433829	0.521215	-0.141075	leucine rich repeat containing 20
28641_at			0.0308777	0.463834	-0.141217
83478_at	83478	ARHGAP24	0.0184506	0.381765	-0.142039	Rho GTPase activating protein 24
142679_at	142679	DUSP19	0.0342074	0.475962	-0.142653	dual specificity phosphatase 19
2969_at	2969	GTF2I	0.0100222	0.297764	-0.142655	general transcription factor IIi
10142_at	10142	AKAP9	0.0103691	0.301382	-0.143411	A kinase (PRKA) anchor protein (yotiao) 9
84816_at	84816	RTN4IP1	0.0474968	0.530086	-0.143949	reticulon 4 interacting protein 1
6097_at	6097	RORC	0.0212367	0.399769	-0.144306	RAR-related orphan receptor C
8242_at	8242	KDM5C	0.018216	0.379362	-0.144342	lysine (K)-specific demethylase 5C
84669_at	84669	USP32	0.0378016	0.498676	-0.144412	ubiquitin specific peptidase 32
89978_at	89978	ATPBD4	0.0451162	0.525498	-0.144718	ATP binding domain 4
337878_at	337878	KRTAP7-1	0.0449111	0.525498	-0.144726	keratin associated protein 7-1
55827_at	55827	DCAF6	0.0180807	0.378018	-0.144758	DDB1 and CUL4 associated factor 6
26747_at	26747	NUFIP1	0.038452	0.504347	-0.144881	nuclear fragile X mental retardation protein interacting protein 1
23390_at	23390	ZDHHC17	0.0285208	0.449126	-0.145372	zinc finger, DHHC-type containing 17
25864_at	25864	ABHD14A	0.0313079	0.463978	-0.145749	abhydrolase domain containing 14A
1459_at	1459	CSNK2A2	0.0485623	0.532134	-0.14671	casein kinase 2, alpha prime polypeptide
4855_at	4855	NOTCH4	0.0493766	0.536033	-0.147038	Notch homolog 4 (Drosophila)
57142_at	57142	RTN4	0.00677009	0.25815	-0.147215	reticulon 4
23358_at	23358	USP24	0.0425088	0.520025	-0.147398	ubiquitin specific peptidase 24
5565_at	5565	PRKAB2	0.0197785	0.390571	-0.147744	protein kinase, AMP-activated, beta 2 non-catalytic subunit
1912_at	1912	PHC2	0.0421101	0.519564	-0.148914	polyhomeotic homolog 2 (Drosophila)
253260_at	253260	RICTOR	0.00985593	0.297764	-0.149732	RPTOR independent companion of MTOR, complex 2
23081_at	23081	KDM4C	0.0102624	0.299501	-0.149885	lysine (K)-specific demethylase 4C
1832_at	1832	DSP	0.039694	0.51111	-0.150215	desmoplakin
166647_at	166647	GPR125	0.0148633	0.351623	-0.150568	G protein-coupled receptor 125
51298_at	51298	THEG	0.0341058	0.475653	-0.150958	Theg homolog (mouse)
57477_at	57477	SHROOM4	0.0366183	0.492208	-0.151057	shroom family member 4
27175_at	27175	TUBG2	0.0408028	0.514533	-0.151241	tubulin, gamma 2
650_at	650	BMP2	0.00736068	0.267329	-0.151253	bone morphogenetic protein 2
54873_at	54873	PALMD	0.0456771	0.52742	-0.151427	palmdelphin
353274_at	353274	ZNF445	0.0136463	0.339885	-0.151794	zinc finger protein 445
79799_at	79799	UGT2A3	0.0389886	0.508471	-0.152086	UDP glucuronosyltransferase 2 family, polypeptide A3
91151_at	91151	TIGD7	0.0475026	0.530086	-0.152421	tigger transposable element derived 7
57335_at	57335	ZNF286A	0.0405199	0.51258	-0.152942	zinc finger protein 286A
9134_at	9134	CCNE2	0.00857198	0.280164	-0.152974	cyclin E2
57616_at	57616	TSHZ3	0.0235628	0.420221	-0.153228	teashirt zinc finger homeobox 3
4214_at	4214	MAP3K1	0.0212403	0.399769	-0.153737	mitogen-activated protein kinase kinase kinase 1
222166_at	222166	C7orf41	0.0397223	0.51111	-0.153888	chromosome 7 open reading frame 41
2308_at	2308	FOXO1	0.0311431	0.463834	-0.155173	forkhead box O1
8824_at	8824	CES2	0.0254121	0.434338	-0.155694	carboxylesterase 2 (intestine, liver)
23576_at	23576	DDAH1	0.0241798	0.424866	-0.15585	dimethylarginine dimethylaminohydrolase 1
55266_at	55266	TMEM19	0.0339979	0.475525	-0.156087	transmembrane protein 19
283481_at	283481	LOC283481	0.0219313	0.406975	-0.156124	hypothetical protein LOC283481
6329_at	6329	SCN4A	0.0146274	0.349639	-0.156151	sodium channel, voltage-gated, type IV, alpha subunit
56255_at	56255	TMX4	0.0481959	0.531582	-0.15638	thioredoxin-related transmembrane protein 4
27072_at	27072	VPS41	0.0357559	0.487345	-0.156792	vacuolar protein sorting 41 homolog (S. cerevisiae)
57215_at	57215	THAP11	0.0066424	0.257752	-0.156974	THAP domain containing 11
541468_at	541468	C1orf190	0.0443083	0.524075	-0.157233	chromosome 1 open reading frame 190
729059_at	729059	LOC729059	0.0110965	0.313341	-0.157614	hypothetical protein LOC729059
54855_at	54855	FAM46C	0.0467342	0.530086	-0.158235	family with sequence similarity 46, member C
7057_at	7057	THBS1	0.0484205	0.531627	-0.15895	thrombospondin 1
10670_at	10670	RRAGA	0.0268608	0.440215	-0.159168	Ras-related GTP binding A
152_at	152	ADRA2C	0.0189672	0.384245	-0.159265	adrenergic, alpha-2C-, receptor
80055_at	80055	PGAP1	0.0462494	0.528683	-0.159365	post-GPI attachment to proteins 1
23731_at	23731	C9orf5	0.0250375	0.433254	-0.159834	chromosome 9 open reading frame 5
5980_at	5980	REV3L	0.0254109	0.434338	-0.160261	REV3-like, catalytic subunit of DNA polymerase zeta (yeast)
85027_at	85027	C5orf62	0.0131469	0.336843	-0.160298	chromosome 5 open reading frame 62
2113_at	2113	ETS1	0.0211933	0.399769	-0.160514	v-ets erythroblastosis virus E26 oncogene homolog 1 (avian)
10114_at	10114	HIPK3	0.0053127	0.235017	-0.160547	homeodomain interacting protein kinase 3
22859_at	22859	LPHN1	0.0168576	0.367813	-0.161696	latrophilin 1
102_at	102	ADAM10	0.0243751	0.426165	-0.161997	ADAM metallopeptidase domain 10
81611_at	81611	ANP32E	0.0101181	0.297872	-0.162286	acidic (leucine-rich) nuclear phosphoprotein 32 family, member E
81855_at	81855	SFXN3	0.0442605	0.523896	-0.162286	sideroflexin 3
8711_at	8711	TNK1	0.0290909	0.450976	-0.162359	tyrosine kinase, non-receptor, 1
6509_at	6509	SLC1A4	0.0251052	0.433254	-0.162612	solute carrier family 1 (glutamate/neutral amino acid transporter), member 4
8887_at	8887	TAX1BP1	0.0188478	0.384245	-0.163316	Tax1 (human T-cell leukemia virus type I) binding protein 1
91107_at	91107	TRIM47	0.0188861	0.384245	-0.163323	tripartite motif-containing 47
149603_at	149603	RNF187	0.0309242	0.463834	-0.163771	ring finger protein 187
288_at	288	ANK3	0.0176469	0.376743	-0.164326	ankyrin 3, node of Ranvier (ankyrin G)
158586_at	158586	ZXDB	0.00771242	0.269095	-0.164862	zinc finger, X-linked, duplicated B
394_at	394	ARHGAP5	0.022818	0.41152	-0.164874	Rho GTPase activating protein 5
224_at	224	ALDH3A2	0.0151518	0.351793	-0.164919	aldehyde dehydrogenase 3 family, member A2
5063_at	5063	PAK3	0.0410684	0.51583	-0.165536	p21 protein (Cdc42/Rac)-activated kinase 3
10806_at	10806	SDCCAG8	0.0269263	0.440475	-0.16584	serologically defined colon cancer antigen 8
27339_at	27339	PRPF19	0.0207978	0.399769	-0.166337	PRP19/PSO4 pre-mRNA processing factor 19 homolog (S. cerevisiae)
23192_at	23192	ATG4B	0.0112025	0.314199	-0.16688	ATG4 autophagy related 4 homolog B (S. cerevisiae)
100132319_at	100132319	LOC100132319	0.0332015	0.473496	-0.167084	hypothetical LOC100132319
83752_at	83752	LONP2	0.0404651	0.51258	-0.167164	lon peptidase 2, peroxisomal
975_at	975	CD81	0.01284	0.333116	-0.167818	CD81 molecule
64866_at	64866	CDCP1	0.0186705	0.383836	-0.167829	CUB domain containing protein 1
10723_at	10723	SLC12A7	0.0458965	0.527448	-0.167932	solute carrier family 12 (potassium/chloride transporters), member 7
92154_at	92154	MTSS1L	0.0341766	0.475946	-0.168935	metastasis suppressor 1-like
9679_at	9679	FAM53B	0.00818708	0.271462	-0.168944	family with sequence similarity 53, member B
5990_at	5990	RFX2	0.0470311	0.530086	-0.169074	regulatory factor X, 2 (influences HLA class II expression)
121441_at	121441	NEDD1	0.00856353	0.280164	-0.169257	neural precursor cell expressed, developmentally down-regulated 1
3676_at	3676	ITGA4	0.0326575	0.46991	-0.169403	integrin, alpha 4 (antigen CD49D, alpha 4 subunit of VLA-4 receptor)
83857_at	83857	TMTC1	0.00511469	0.230089	-0.169442	transmembrane and tetratricopeptide repeat containing 1
286133_at	286133	SCARA5	0.0267701	0.439495	-0.169489	scavenger receptor class A, member 5 (putative)
2186_at	2186	BPTF	0.0363222	0.491301	-0.169692	bromodomain PHD finger transcription factor
23142_at	23142	DCUN1D4	0.0167795	0.367612	-0.170148	DCN1, defective in cullin neddylation 1, domain containing 4 (S. cerevisiae)
26018_at	26018	LRIG1	0.0116393	0.317754	-0.170396	leucine-rich repeats and immunoglobulin-like domains 1
79613_at	79613	TMCO7	0.01429	0.347512	-0.171241	transmembrane and coiled-coil domains 7
8459_at	8459	TPST2	0.0323363	0.469082	-0.171249	tyrosylprotein sulfotransferase 2
2033_at	2033	EP300	0.029495	0.453758	-0.171406	E1A binding protein p300
23112_at	23112	TNRC6B	0.00766166	0.269095	-0.171426	trinucleotide repeat containing 6B
140_at	140	ADORA3	0.0166446	0.366677	-0.171473	adenosine A3 receptor
283237_at	283237	TTC9C	0.033914	0.475525	-0.171647	tetratricopeptide repeat domain 9C
284023_at	284023	LOC284023	0.0433491	0.521215	-0.171784	hypothetical protein LOC284023
10827_at	10827	FAM114A2	0.0127996	0.333116	-0.171843	family with sequence similarity 114, member A2
646329_at			0.0141491	0.347011	-0.172665
8497_at	8497	PPFIA4	0.0325281	0.469236	-0.173336	protein tyrosine phosphatase, receptor type, f polypeptide (PTPRF), interacting protein (liprin), alpha 4
55766_at	55766	H2AFJ	0.00747775	0.267329	-0.174314	H2A histone family, member J
1462_at	1462	VCAN	0.00349371	0.191527	-0.174366	versican
252839_at	252839	TMEM9	0.00957691	0.296662	-0.174513	transmembrane protein 9
3778_at	3778	KCNMA1	0.00172959	0.123658	-0.174538	potassium large conductance calcium-activated channel, subfamily M, alpha member 1
6785_at	6785	ELOVL4	0.0368744	0.493353	-0.174695	elongation of very long chain fatty acids (FEN1/Elo2, SUR4/Elo3, yeast)-like 4
26071_at	26071	FAM127B	0.0092981	0.291766	-0.174797	family with sequence similarity 127, member B
57567_at	57567	ZNF319	0.0237944	0.422315	-0.174816	zinc finger protein 319
285440_at	285440	CYP4V2	0.0253816	0.434338	-0.175072	cytochrome P450, family 4, subfamily V, polypeptide 2
84058_at	84058	WDR54	0.0120048	0.319693	-0.175356	WD repeat domain 54
150538_at	150538	FLJ32063	0.0372941	0.495245	-0.175439	hypothetical LOC150538
23224_at	23224	SYNE2	0.00753534	0.268174	-0.176005	spectrin repeat containing, nuclear envelope 2
6196_at	6196	RPS6KA2	0.00339215	0.187359	-0.176595	ribosomal protein S6 kinase, 90kDa, polypeptide 2
22933_at	22933	SIRT2	0.0404907	0.51258	-0.17672	sirtuin (silent mating type information regulation 2 homolog) 2 (S. cerevisiae)
51585_at	51585	PCF11	0.0239196	0.422549	-0.176732	PCF11, cleavage and polyadenylation factor subunit, homolog (S. cerevisiae)
4281_at	4281	MID1	0.0466183	0.530086	-0.177047	midline 1 (Opitz/BBB syndrome)
89932_at	89932	PAPLN	0.0287146	0.450406	-0.178386	papilin, proteoglycan-like sulfated glycoprotein
3209_at	3209	HOXA13	0.018546	0.382258	-0.178386	homeobox A13
90529_at	90529	C1orf201	0.0477324	0.530123	-0.178776	chromosome 1 open reading frame 201
353322_at	353322	ANKRD37	0.029165	0.451105	-0.179722	ankyrin repeat domain 37
5189_at	5189	PEX1	0.0182439	0.379448	-0.17992	peroxisomal biogenesis factor 1
401024_at	401024	FLJ44048	0.0333364	0.473653	-0.180257	FLJ44048 protein
79583_at	79583	TMEM231	0.0429056	0.521058	-0.180689	transmembrane protein 231
81788_at	81788	NUAK2	0.025711	0.435273	-0.181688	NUAK family, SNF1-like kinase, 2
10299_at	10299	2011-03-06	0.0309511	0.463834	-0.182203	membrane-associated ring finger (C3HC4) 6
84951_at	84951	TNS4	0.0118185	0.318931	-0.182343	tensin 4
728819_at	728819	hCG_1645220	0.0143668	0.347512	-0.18263	hCG1645220
60626_at	60626	RIC8A	0.00814783	0.271284	-0.182674	resistance to inhibitors of cholinesterase 8 homolog A (C. elegans)
728431_at	728431	LOC728431	0.0189594	0.384245	-0.182716	hypothetical LOC728431
353116_at	353116	RILPL1	0.0317015	0.465215	-0.184581	Rab interacting lysosomal protein-like 1
80254_at	80254	CEP63	0.0316071	0.465215	-0.184884	centrosomal protein 63kDa
6492_at	6492	SIM1	0.0381472	0.502408	-0.185171	single-minded homolog 1 (Drosophila)
255798_at	255798	C3orf43	0.00789556	0.269226	-0.185964	chromosome 3 open reading frame 43
8479_at	8479	HIRIP3	0.0367542	0.492721	-0.186069	HIRA interacting protein 3
79858_at	79858	NEK11	0.0375312	0.496746	-0.1861	NIMA (never in mitosis gene a)- related kinase 11
80346_at	80346	REEP4	0.0349205	0.480764	-0.186132	receptor accessory protein 4
23177_at	23177	CEP68	0.0237898	0.422315	-0.186137	centrosomal protein 68kDa
148811_at	148811	PM20D1	0.0459962	0.527448	-0.186358	peptidase M20 domain containing 1
5295_at	5295	PIK3R1	0.0163762	0.364256	-0.186849	phosphoinositide-3-kinase, regulatory subunit 1 (alpha)
144124_at	144124	OR10A5	0.0244026	0.42618	-0.187796	olfactory receptor, family 10, subfamily A, member 5
64097_at	64097	EPB41L4A	0.0211726	0.399769	-0.188044	erythrocyte membrane protein band 4.1 like 4A
91181_at	91181	NUP210L	0.019484	0.389559	-0.188115	nucleoporin 210kDa-like
64149_at	64149	C17orf75	0.0223164	0.409859	-0.188157	chromosome 17 open reading frame 75
100129546_at			0.0261751	0.437604	-0.188503
57396_at	57396	CLK4	0.0285963	0.44943	-0.188707	CDC-like kinase 4
200159_at	200159	C1orf100	0.00585642	0.24547	-0.188828	chromosome 1 open reading frame 100
8800_at	8800	PEX11A	0.0343808	0.477286	-0.189083	peroxisomal biogenesis factor 11 alpha
79875_at	79875	THSD4	0.0060467	0.247104	-0.18935	thrombospondin, type I, domain containing 4
54386_at	54386	TERF2IP	0.0114228	0.316342	-0.189493	telomeric repeat binding factor 2, interacting protein
132864_at	132864	CPEB2	0.0037184	0.191725	-0.189623	cytoplasmic polyadenylation element binding protein 2
222484_at	222484	LNX2	0.024099	0.424582	-0.189795	ligand of numb-protein X 2
9772_at	9772	KIAA0195	0.0250224	0.433254	-0.190164	KIAA0195
10026_at	10026	PIGK	0.044387	0.524108	-0.191023	phosphatidylinositol glycan anchor biosynthesis, class K
55521_at	55521	TRIM36	0.0249823	0.433254	-0.191105	tripartite motif-containing 36
604_at	604	BCL6	8.06141e-05	0.0201724	-0.192686	B-cell CLL/lymphoma 6
27185_at	27185	DISC1	0.00610761	0.247629	-0.192932	disrupted in schizophrenia 1
9659_at	9659	PDE4DIP	0.00198911	0.133252	-0.193249	phosphodiesterase 4D interacting protein
9706_at	9706	ULK2	0.0180089	0.378018	-0.193416	unc-51-like kinase 2 (C. elegans)
2752_at	2752	GLUL	0.00101361	0.088311	-0.193642	glutamate-ammonia ligase (glutamine synthetase)
23175_at	23175	LPIN1	0.0055221	0.237095	-0.194017	lipin 1
27030_at	27030	MLH3	0.00390151	0.193769	-0.194301	mutL homolog 3 (E. coli)
1718_at	1718	DHCR24	0.0311407	0.463834	-0.194515	24-dehydrocholesterol reductase
83539_at	83539	CHST9	0.0433882	0.521215	-0.19486	carbohydrate (N-acetylgalactosamine 4-0) sulfotransferase 9
81619_at	81619	TSPAN14	0.0322419	0.468136	-0.195147	tetraspanin 14
387263_at	387263	C6orf120	0.0348752	0.480764	-0.195453	chromosome 6 open reading frame 120
4750_at	4750	NEK1	0.0372696	0.495245	-0.195607	NIMA (never in mitosis gene a)-related kinase 1
7704_at	7704	ZBTB16	0.017588	0.376743	-0.196225	zinc finger and BTB domain containing 16
285754_at	285754	FLJ37396	0.0147129	0.350116	-0.196937	hypothetical protein FLJ37396
93082_at	93082	NEURL3	0.0312677	0.463978	-0.197451	neuralized homolog 3 (Drosophila) pseudogene
51166_at	51166	AADAT	0.0400617	0.511885	-0.197824	aminoadipate aminotransferase
221786_at	221786	FAM200A	0.04763	0.530086	-0.198253	family with sequence similarity 200, member A
9057_at	9057	SLC7A6	0.0209445	0.399769	-0.198828	solute carrier family 7 (cationic amino acid transporter, y+ system), member 6
64785_at	64785	GINS3	0.0149767	0.351793	-0.198966	GINS complex subunit 3 (Psf3 homolog)
219749_at	219749	ZNF25	0.0134496	0.337822	-0.199113	zinc finger protein 25
79442_at	79442	LRRC2	0.0251767	0.433965	-0.199178	leucine rich repeat containing 2
100132596_at	100132596	XGPY2	0.0234418	0.420221	-0.199222	Xg pseudogene, Y-linked 2
100128661_at			0.0223018	0.409859	-0.199536
56180_at	56180	MOSPD1	0.0348718	0.480764	-0.200114	motile sperm domain containing 1
4692_at	4692	NDN	0.0237803	0.422315	-0.200437	necdin homolog (mouse)
113612_at	113612	CYP2U1	0.0348934	0.480764	-0.200613	cytochrome P450, family 2, subfamily U, polypeptide 1
55605_at	55605	KIF21A	0.0146651	0.350016	-0.200621	kinesin family member 21A
8322_at	8322	FZD4	0.00338164	0.187359	-0.200725	frizzled homolog 4 (Drosophila)
55630_at	55630	SLC39A4	0.0460869	0.527579	-0.201836	solute carrier family 39 (zinc transporter), member 4
9788_at	9788	MTSS1	0.000228802	0.0379131	-0.201897	metastasis suppressor 1
65010_at	65010	SLC26A6	0.00804209	0.270053	-0.20285	solute carrier family 26, member 6
1009_at	1009	CDH11	0.0116705	0.317862	-0.203685	cadherin 11, type 2, OB-cadherin (osteoblast)
54033_at	54033	RBM11	0.0335973	0.474062	-0.204343	RNA binding motif protein 11
148266_at	148266	ZNF569	0.00135265	0.105302	-0.204468	zinc finger protein 569
164832_at	164832	LONRF2	0.0410989	0.51583	-0.205267	LON peptidase N-terminal domain and ring finger 2
57544_at	57544	TXNDC16	0.0113521	0.316131	-0.205615	thioredoxin domain containing 16
9531_at	9531	BAG3	0.0474373	0.530086	-0.205886	BCL2-associated athanogene 3
152926_at	152926	PPM1K	0.011914	0.319069	-0.207086	protein phosphatase 1K (PP2C domain containing)
23035_at	23035	PHLPP2	0.0148074	0.351319	-0.207262	PH domain and leucine rich repeat protein phosphatase 2
8556_at	8556	CDC14A	0.000601336	0.0637774	-0.207778	CDC14 cell division cycle 14 homolog A (S. cerevisiae)
8216_at	8216	LZTR1	0.0304841	0.461876	-0.207939	leucine-zipper-like transcription regulator 1
5834_at	5834	PYGB	0.00671749	0.257987	-0.208107	phosphorylase, glycogen; brain
65057_at	65057	ACD	0.00568306	0.240143	-0.208488	adrenocortical dysplasia homolog (mouse)
84056_at	84056	KATNAL1	0.00435385	0.205476	-0.209332	katanin p60 subunit A-like 1
7405_at	7405	UVRAG	0.00769862	0.269095	-0.209693	UV radiation resistance associated gene
205564_at	205564	SENP5	0.00557158	0.237944	-0.210053	SUMO1/sentrin specific peptidase 5
27232_at	27232	GNMT	0.00983052	0.297764	-0.210347	glycine N-methyltransferase
64756_at	64756	ATPAF1	0.00876975	0.284307	-0.210793	ATP synthase mitochondrial F1 complex assembly factor 1
5208_at	5208	PFKFB2	1.68656e-05	0.00660573	-0.211049	6-phosphofructo-2-kinase/fructose-2,6-biphosphatase 2
53905_at	53905	DUOX1	0.01518	0.351819	-0.211538	dual oxidase 1
7803_at	7803	PTP4A1	0.0207881	0.399769	-0.211729	protein tyrosine phosphatase type IVA, member 1
55508_at	55508	SLC35E3	0.0400273	0.511885	-0.211912	solute carrier family 35, member E3
352954_at	352954	GATS	0.0242878	0.426035	-0.212711	GATS, stromal antigen 3 opposite strand
55631_at	55631	LRRC40	0.0397204	0.51111	-0.213203	leucine rich repeat containing 40
1964_at	1964	EIF1AX	0.0161855	0.361439	-0.213204	eukaryotic translation initiation factor 1A, X-linked
23473_at	23473	CAPN7	0.00995023	0.297764	-0.213559	calpain 7
53346_at	53346	TM6SF1	0.0335162	0.473752	-0.21363	transmembrane 6 superfamily member 1
57669_at	57669	EPB41L5	0.00739611	0.267329	-0.21389	erythrocyte membrane protein band 4.1 like 5
2309_at	2309	FOXO3	0.0147116	0.350116	-0.214019	forkhead box O3
80271_at	80271	ITPKC	0.0243659	0.426165	-0.214094	inositol 1,4,5-trisphosphate 3-kinase C
28514_at	28514	DLL1	0.000273337	0.0409111	-0.214132	delta-like 1 (Drosophila)
221400_at	221400	TDRD6	0.0275581	0.444454	-0.214272	tudor domain containing 6
56776_at	56776	FMN2	0.0102252	0.299501	-0.214703	formin 2
65250_at	65250	C5orf42	0.0276647	0.444829	-0.214766	chromosome 5 open reading frame 42
4329_at	4329	ALDH6A1	0.043403	0.521215	-0.215003	aldehyde dehydrogenase 6 family, member A1
84293_at	84293	C10orf58	0.00881061	0.285054	-0.21539	chromosome 10 open reading frame 58
80258_at	80258	EFHC2	0.0487106	0.53224	-0.216267	EF-hand domain (C-terminal) containing 2
29125_at	29125	C11orf21	0.0224778	0.410542	-0.216617	chromosome 11 open reading frame 21
221_at	221	ALDH3B1	0.0283223	0.447967	-0.216946	aldehyde dehydrogenase 3 family, member B1
23228_at	23228	PLCL2	0.00383278	0.192873	-0.217116	phospholipase C-like 2
8736_at	8736	MYOM1	0.0136163	0.339666	-0.217832	myomesin 1, 185kDa
8837_at	8837	CFLAR	0.0118491	0.318931	-0.218358	CASP8 and FADD-like apoptosis regulator
56034_at	56034	PDGFC	0.00324983	0.181979	-0.218468	platelet derived growth factor C
4502_at	4502	MT2A	0.0354865	0.485741	-0.219128	metallothionein 2A
29923_at	29923	C7orf68	0.0100189	0.297764	-0.219334	chromosome 7 open reading frame 68
9674_at	9674	KIAA0040	0.00283146	0.163703	-0.219881	KIAA0040
26152_at	26152	ZNF337	0.0386557	0.505811	-0.219968	zinc finger protein 337
3148_at	3148	HMGB2	0.0359311	0.488901	-0.220364	high-mobility group box 2
8604_at	8604	SLC25A12	0.000386611	0.0527066	-0.221195	solute carrier family 25 (mitochondrial carrier, Aralar), member 12
84314_at	84314	TMEM107	0.0427655	0.52093	-0.221312	transmembrane protein 107
225_at	225	ABCD2	0.0266092	0.438423	-0.221486	ATP-binding cassette, sub-family D (ALD), member 2
84913_at	84913	ATOH8	0.032924	0.472048	-0.221487	atonal homolog 8 (Drosophila)
57821_at	57821	C1orf114	0.0404569	0.51258	-0.221551	chromosome 1 open reading frame 114
4313_at	4313	MMP2	0.0469109	0.530086	-0.22223	matrix metallopeptidase 2 (gelatinase A, 72kDa gelatinase, 72kDa type IV collagenase)
23095_at	23095	KIF1B	0.00303252	0.172832	-0.222649	kinesin family member 1B
85377_at	85377	MICALL1	0.0360613	0.489841	-0.224264	MICAL-like 1
2217_at	2217	FCGRT	0.0126197	0.330236	-0.224457	Fc fragment of IgG, receptor, transporter, alpha
284390_at	284390	ZNF763	0.00983919	0.297764	-0.225225	zinc finger protein 763
221294_at	221294	NT5DC1	0.0414346	0.517507	-0.225273	5'-nucleotidase domain containing 1
79946_at	79946	C10orf95	0.0410499	0.51583	-0.225332	chromosome 10 open reading frame 95
55335_at	55335	NIPSNAP3B	0.00518525	0.231314	-0.22547	nipsnap homolog 3B (C. elegans)
51116_at	51116	MRPS2	0.016739	0.367464	-0.225798	mitochondrial ribosomal protein S2
219736_at	219736	STOX1	0.00897489	0.287466	-0.225944	storkhead box 1
51363_at	51363	CHST15	0.0445111	0.524537	-0.226252	carbohydrate (N-acetylgalactosamine 4-sulfate 6-O) sulfotransferase 15
51117_at	51117	COQ4	0.0262756	0.437604	-0.226362	coenzyme Q4 homolog (S. cerevisiae)
79903_at	79903	NAT15	0.0231933	0.416881	-0.226722	N-acetyltransferase 15 (GCN5-related, putative)
140686_at	140686	WFDC3	0.0281789	0.447967	-0.226845	WAP four-disulfide core domain 3
127281_at	127281	C1orf93	0.0309948	0.463834	-0.227127	chromosome 1 open reading frame 93
7128_at	7128	TNFAIP3	0.0131789	0.336843	-0.227228	tumor necrosis factor, alpha-induced protein 3
169792_at	169792	GLIS3	0.0290514	0.450976	-0.228373	GLIS family zinc finger 3
16_at	16	AARS	0.0356339	0.487341	-0.228508	alanyl-tRNA synthetase
58524_at	58524	DMRT3	0.0210735	0.399769	-0.228707	doublesex and mab-3 related transcription factor 3
9_at	9	NAT1	0.0348494	0.480764	-0.228927	N-acetyltransferase 1 (arylamine N-acetyltransferase)
9481_at	9481	SLC25A27	0.0181812	0.379129	-0.229021	solute carrier family 25, member 27
51361_at	51361	HOOK1	0.0474764	0.530086	-0.229154	hook homolog 1 (Drosophila)
3033_at	3033	HADH	0.00785637	0.269226	-0.229231	hydroxyacyl-Coenzyme A dehydrogenase
6256_at	6256	RXRA	0.000432739	0.0545694	-0.22935	retinoid X receptor, alpha
376940_at	376940	ZC3H6	0.00526189	0.234081	-0.229352	zinc finger CCCH-type containing 6
259282_at	259282	BOD1L	0.0227202	0.410682	-0.229397	biorientation of chromosomes in cell division 1-like
5290_at	5290	PIK3CA	0.0117823	0.318931	-0.229669	phosphoinositide-3-kinase, catalytic, alpha polypeptide
64769_at	64769	MEAF6	0.0290922	0.450976	-0.230258	MYST/Esa1-associated factor 6
3554_at	3554	IL1R1	0.000953859	0.0863053	-0.230887	interleukin 1 receptor, type I
9828_at	9828	ARHGEF17	0.0159764	0.359812	-0.230996	Rho guanine nucleotide exchange factor (GEF) 17
57221_at	57221	KIAA1244	0.0390269	0.508556	-0.231078	KIAA1244
56925_at	56925	LXN	0.0459477	0.527448	-0.231444	latexin
145748_at	145748	LYSMD4	0.0254039	0.434338	-0.232002	LysM, putative peptidoglycan-binding, domain containing 4
57700_at	57700	FAM160B1	0.0452162	0.525498	-0.233531	family with sequence similarity 160, member B1
7775_at	7775	ZNF232	0.0164448	0.364315	-0.233621	zinc finger protein 232
4638_at	4638	MYLK	0.0068508	0.25999	-0.233988	myosin light chain kinase
55567_at	55567	DNAH3	0.0152731	0.352459	-0.234024	dynein, axonemal, heavy chain 3
8547_at	8547	FCN3	0.0473973	0.530086	-0.234027	ficolin (collagen/fibrinogen domain containing) 3 (Hakata antigen)
90506_at	90506	LRRC46	0.0265119	0.438423	-0.234326	leucine rich repeat containing 46
4234_at	4234	METTL1	0.00904287	0.288164	-0.234425	methyltransferase like 1
30846_at	30846	EHD2	0.0334796	0.473653	-0.234501	EH-domain containing 2
23111_at	23111	SPG20	0.00263028	0.157409	-0.235151	spastic paraplegia 20 (Troyer syndrome)
27244_at	27244	SESN1	0.0357427	0.487345	-0.235709	sestrin 1
1290_at	1290	COL5A2	0.0391837	0.508872	-0.235923	collagen, type V, alpha 2
80133_at	80133	C1orf129	0.0227121	0.410682	-0.235937	chromosome 1 open reading frame 129
149371_at	149371	EXOC8	0.0397973	0.51111	-0.235947	exocyst complex component 8
55074_at	55074	OXR1	0.0353435	0.485027	-0.236293	oxidation resistance 1
23133_at	23133	PHF8	0.000969808	0.086768	-0.236502	PHD finger protein 8
5190_at	5190	PEX6	0.0153572	0.353371	-0.236538	peroxisomal biogenesis factor 6
5355_at	5355	PLP2	0.0149368	0.351793	-0.237614	proteolipid protein 2 (colonic epithelium-enriched)
5597_at	5597	MAPK6	0.0196081	0.390531	-0.237785	mitogen-activated protein kinase 6
8985_at	8985	PLOD3	0.0429952	0.521058	-0.238082	procollagen-lysine, 2-oxoglutarate 5-dioxygenase 3
11201_at	11201	POLI	0.007943	0.269226	-0.238971	polymerase (DNA directed) iota
7802_at	7802	DNALI1	0.0257878	0.435273	-0.23904	dynein, axonemal, light intermediate chain 1
22911_at	22911	WDR47	0.0134589	0.337822	-0.239076	WD repeat domain 47
7464_at	7464	CORO2A	0.0251037	0.433254	-0.23929	coronin, actin binding protein, 2A
60370_at	60370	AVPI1	0.0469056	0.530086	-0.239551	arginine vasopressin-induced 1
29028_at	29028	ATAD2	0.000714444	0.0697672	-0.239585	ATPase family, AAA domain containing 2
54465_at	54465	ETAA1	0.00137959	0.106222	-0.239613	Ewing tumor-associated antigen 1
9117_at	9117	SEC22C	0.00486047	0.222401	-0.240276	SEC22 vesicle trafficking protein homolog C (S. cerevisiae)
26266_at	26266	SLC13A4	0.0130328	0.335564	-0.24067	solute carrier family 13 (sodium/sulfate symporters), member 4
55119_at	55119	PRPF38B	0.022567	0.410558	-0.240892	PRP38 pre-mRNA processing factor 38 (yeast) domain containing B
26240_at	26240	FAM50B	0.0113516	0.316131	-0.241221	family with sequence similarity 50, member B
23354_at	23354	HAUS5	0.00416031	0.199483	-0.24153	HAUS augmin-like complex, subunit 5
79365_at	79365	BHLHE41	0.000620516	0.0649514	-0.241568	basic helix-loop-helix family, member e41
124739_at	124739	USP43	0.0152721	0.352459	-0.241721	ubiquitin specific peptidase 43
1948_at	1948	EFNB2	0.0176581	0.376743	-0.243208	ephrin-B2
285533_at	285533	RNF175	0.0059362	0.24593	-0.243662	ring finger protein 175
79864_at	79864	C11orf63	0.0219339	0.406975	-0.244042	chromosome 11 open reading frame 63
8848_at	8848	TSC22D1	0.000826007	0.0787411	-0.244504	TSC22 domain family, member 1
7691_at	7691	ZNF132	0.0470809	0.530086	-0.245034	zinc finger protein 132
80318_at	80318	GKAP1	0.0337322	0.474461	-0.245688	G kinase anchoring protein 1
90634_at	90634	N4BP2L1	0.00181776	0.126024	-0.246168	NEDD4 binding protein 2-like 1
11001_at	11001	SLC27A2	0.0126617	0.330794	-0.246234	solute carrier family 27 (fatty acid transporter), member 2
152084_at			0.0310098	0.463834	-0.246421
10140_at	10140	TOB1	0.0149818	0.351793	-0.246734	transducer of ERBB2, 1
3745_at	3745	KCNB1	0.00390805	0.193769	-0.246825	potassium voltage-gated channel, Shab-related subfamily, member 1
221749_at	221749	C6orf145	0.0122336	0.324373	-0.247455	chromosome 6 open reading frame 145
3911_at	3911	LAMA5	0.00069768	0.0690348	-0.247585	laminin, alpha 5
22981_at	22981	NINL	0.0100322	0.297764	-0.247711	ninein-like
10242_at	10242	KCNMB2	0.042417	0.520025	-0.247845	potassium large conductance calcium-activated channel, subfamily M, beta member 2
4163_at	4163	MCC	0.00173793	0.123702	-0.247888	mutated in colorectal cancers
2030_at	2030	SLC29A1	0.00290188	0.166572	-0.248406	solute carrier family 29 (nucleoside transporters), member 1
57658_at	57658	CALCOCO1	0.0136862	0.34035	-0.248558	calcium binding and coiled-coil domain 1
201164_at	201164	PLD6	0.0422561	0.51973	-0.248738	phospholipase D family, member 6
5727_at	5727	PTCH1	0.00919036	0.290611	-0.248887	patched homolog 1 (Drosophila)
22832_at	22832	KIAA1009	0.00663534	0.257752	-0.248924	KIAA1009
222256_at	222256	CDHR3	0.00234552	0.146733	-0.249031	cadherin-related family member 3
137872_at	137872	ADHFE1	0.0115651	0.317389	-0.249385	alcohol dehydrogenase, iron containing, 1
4012_at	4012	LNPEP	0.0238235	0.422315	-0.249434	leucyl/cystinyl aminopeptidase
114876_at	114876	OSBPL1A	0.00115348	0.094733	-0.249829	oxysterol binding protein-like 1A
79665_at	79665	DHX40	0.0111132	0.313341	-0.249987	DEAH (Asp-Glu-Ala-His) box polypeptide 40
122786_at	122786	FRMD6	0.00229286	0.145139	-0.250003	FERM domain containing 6
54768_at	54768	HYDIN	0.032061	0.467013	-0.25082	hydrocephalus inducing homolog (mouse)
162282_at	162282	ANKFN1	0.0208892	0.399769	-0.251146	ankyrin-repeat and fibronectin type III domain containing 1
121227_at	121227	LRIG3	0.022148	0.408916	-0.251293	leucine-rich repeats and immunoglobulin-like domains 3
25874_at	25874	BRP44	0.00553856	0.237166	-0.251603	brain protein 44
80321_at	80321	CEP70	0.00188211	0.128264	-0.251726	centrosomal protein 70kDa
9639_at	9639	ARHGEF10	0.0106119	0.305682	-0.252058	Rho guanine nucleotide exchange factor (GEF) 10
124637_at	124637	CYB5D1	0.0263066	0.437604	-0.252391	cytochrome b5 domain containing 1
57613_at	57613	KIAA1467	0.0360111	0.489574	-0.252594	KIAA1467
5169_at	5169	ENPP3	0.0134912	0.337822	-0.252868	ectonucleotide pyrophosphatase/phosphodiesterase 3
64344_at	64344	HIF3A	3.27475e-05	0.0109261	-0.252892	hypoxia inducible factor 3, alpha subunit
80017_at	80017	C14orf159	0.00212439	0.138301	-0.253036	chromosome 14 open reading frame 159
339965_at	339965	CCDC158	0.0071913	0.267213	-0.25395	coiled-coil domain containing 158
8660_at	8660	IRS2	0.00151271	0.112679	-0.256299	insulin receptor substrate 2
3098_at	3098	HK1	0.00243485	0.149585	-0.256953	hexokinase 1
84138_at	84138	SLC7A6OS	0.0151134	0.351793	-0.257083	solute carrier family 7, member 6 opposite strand
11056_at	11056	DDX52	0.00365836	0.191527	-0.257129	DEAD (Asp-Glu-Ala-Asp) box polypeptide 52
84934_at	84934	C12orf52	0.0205902	0.399769	-0.257416	chromosome 12 open reading frame 52
25840_at	25840	METTL7A	0.00121004	0.0988713	-0.257798	methyltransferase like 7A
285800_at	285800	PRR18	0.0351882	0.483725	-0.258721	proline rich 18
3488_at	3488	IGFBP5	0.00265379	0.157409	-0.258959	insulin-like growth factor binding protein 5
55026_at	55026	FAM70A	0.0198512	0.391041	-0.25973	family with sequence similarity 70, member A
1052_at	1052	CEBPD	0.00479932	0.220233	-0.259841	CCAAT/enhancer binding protein (C/EBP), delta
51232_at	51232	CRIM1	0.00537099	0.235017	-0.259927	cysteine rich transmembrane BMP regulator 1 (chordin-like)
84851_at	84851	TRIM52	0.0340991	0.475653	-0.260404	tripartite motif-containing 52
4123_at	4123	MAN2C1	0.0176729	0.376743	-0.26122	mannosidase, alpha, class 2C, member 1
5193_at	5193	PEX12	0.00697673	0.261668	-0.261956	peroxisomal biogenesis factor 12
283596_at	283596	SNHG10	0.0372266	0.495245	-0.263406	small nucleolar RNA host gene 10 (non-protein coding)
8974_at	8974	P4HA2	0.0388661	0.5077	-0.263866	prolyl 4-hydroxylase, alpha polypeptide II
7220_at	7220	TRPC1	0.0206923	0.399769	-0.264352	transient receptor potential cation channel, subfamily C, member 1
55186_at	55186	SLC25A36	0.0260529	0.436441	-0.264774	solute carrier family 25, member 36
55529_at	55529	TMEM55A	0.000507057	0.058357	-0.264813	transmembrane protein 55A
84532_at	84532	ACSS1	0.0118422	0.318931	-0.264892	acyl-CoA synthetase short-chain family member 1
129138_at	129138	ANKRD54	0.0100157	0.297764	-0.26548	ankyrin repeat domain 54
84189_at	84189	SLITRK6	0.0328573	0.471514	-0.265929	SLIT and NTRK-like family, member 6
1593_at	1593	CYP27A1	0.0442493	0.523896	-0.266174	cytochrome P450, family 27, subfamily A, polypeptide 1
650669_at			0.0203615	0.39759	-0.266179
146857_at	146857	SLFN13	0.0288393	0.450976	-0.267413	schlafen family member 13
25924_at	25924	MYRIP	0.0172524	0.37287	-0.268651	myosin VIIA and Rab interacting protein
114827_at	114827	FHAD1	0.00693695	0.26107	-0.27019	forkhead-associated (FHA) phosphopeptide binding domain 1
4053_at	4053	LTBP2	0.00128774	0.102313	-0.271192	latent transforming growth factor beta binding protein 2
3625_at	3625	INHBB	0.00758156	0.268722	-0.27132	inhibin, beta B
148741_at	148741	ANKRD35	0.0313182	0.463978	-0.271413	ankyrin repeat domain 35
9851_at	9851	KIAA0753	0.0160698	0.359812	-0.271694	KIAA0753
9912_at	9912	RICH2	0.028662	0.450022	-0.272122	Rho-type GTPase-activating protein RICH2
65062_at	65062	ALS2CR4	0.00533098	0.235017	-0.272217	amyotrophic lateral sclerosis 2 (juvenile) chromosome region, candidate 4
23189_at	23189	KANK1	0.0179648	0.378018	-0.27231	KN motif and ankyrin repeat domains 1
3556_at	3556	IL1RAP	0.00647693	0.256118	-0.272567	interleukin 1 receptor accessory protein
1307_at	1307	COL16A1	0.00224594	0.14391	-0.272712	collagen, type XVI, alpha 1
4036_at	4036	LRP2	0.025745	0.435273	-0.272942	low density lipoprotein receptor-related protein 2
55023_at	55023	PHIP	0.00965507	0.297357	-0.27389	pleckstrin homology domain interacting protein
25929_at	25929	GEMIN5	0.0218634	0.406975	-0.275007	gem (nuclear organelle) associated protein 5
9732_at	9732	DOCK4	0.0132612	0.336843	-0.27642	dedicator of cytokinesis 4
84071_at	84071	ARMC2	0.0285753	0.44943	-0.276913	armadillo repeat containing 2
85480_at	85480	TSLP	0.0332568	0.473496	-0.277467	thymic stromal lymphopoietin
51181_at	51181	DCXR	0.00411393	0.199117	-0.277752	dicarbonyl/L-xylulose reductase
100128919_at			0.00572513	0.241284	-0.278357
130813_at			0.000999733	0.088311	-0.278637
127733_at	127733	UBXN10	0.0171991	0.372222	-0.278867	UBX domain protein 10
10912_at	10912	GADD45G	0.0303757	0.461105	-0.279591	growth arrest and DNA-damage-inducible, gamma
1770_at	1770	DNAH9	0.0325521	0.469236	-0.279622	dynein, axonemal, heavy chain 9
55608_at	55608	ANKRD10	0.00380226	0.192592	-0.281541	ankyrin repeat domain 10
115330_at	115330	GPR146	0.00130209	0.102313	-0.281624	G protein-coupled receptor 146
29957_at	29957	SLC25A24	0.00991192	0.297764	-0.281655	solute carrier family 25 (mitochondrial carrier; phosphate carrier), member 24
65986_at	65986	ZBTB10	0.00723389	0.267329	-0.282109	zinc finger and BTB domain containing 10
126295_at	126295	ZNF57	0.0382613	0.50267	-0.282579	zinc finger protein 57
80177_at	80177	MYCT1	0.0383929	0.503986	-0.282976	myc target 1
65982_at	65982	ZSCAN18	0.00564129	0.239643	-0.283183	zinc finger and SCAN domain containing 18
57619_at	57619	SHROOM3	0.0206203	0.399769	-0.283612	shroom family member 3
56172_at	56172	ANKH	0.000145421	0.0293799	-0.286077	ankylosis, progressive homolog (mouse)
9657_at	9657	IQCB1	0.00983577	0.297764	-0.286535	IQ motif containing B1
3693_at	3693	ITGB5	0.000565859	0.0622923	-0.286752	integrin, beta 5
83657_at	83657	DYNLRB2	0.018839	0.384245	-0.287524	dynein, light chain, roadblock-type 2
25870_at	25870	SUMF2	0.0104334	0.302155	-0.288434	sulfatase modifying factor 2
5154_at	5154	PDGFA	0.000727749	0.0706358	-0.288958	platelet-derived growth factor alpha polypeptide
2348_at	2348	FOLR1	0.0219549	0.406975	-0.289491	folate receptor 1 (adult)
8777_at	8777	MPDZ	0.0302955	0.461105	-0.289781	multiple PDZ domain protein
58480_at	58480	RHOU	0.00543563	0.235568	-0.289988	ras homolog gene family, member U
81857_at	81857	MED25	0.00529402	0.234858	-0.290839	mediator complex subunit 25
10826_at	10826	C5orf4	0.0168925	0.367895	-0.291323	chromosome 5 open reading frame 4
643008_at	643008	LOC643008	0.02903	0.450976	-0.291848	hypothetical protein LOC643008
85452_at	85452	KIAA1751	0.00255977	0.154697	-0.292255	KIAA1751
54463_at	54463	FAM134B	0.00187121	0.128066	-0.2923	family with sequence similarity 134, member B
83742_at	83742	MARVELD1	0.013244	0.336843	-0.293668	MARVEL domain containing 1
83935_at	83935	TMEM133	0.0442504	0.523896	-0.294078	transmembrane protein 133
27285_at	27285	TEKT2	0.0472788	0.530086	-0.295032	tektin 2 (testicular)
23345_at	23345	SYNE1	0.0412873	0.517114	-0.295575	spectrin repeat containing, nuclear envelope 1
53832_at	53832	IL20RA	0.00851981	0.280164	-0.296055	interleukin 20 receptor, alpha
23327_at	23327	NEDD4L	0.00388955	0.193769	-0.296667	neural precursor cell expressed, developmentally down-regulated 4-like
5732_at	5732	PTGER2	0.0341258	0.475653	-0.297045	prostaglandin E receptor 2 (subtype EP2), 53kDa
84174_at	84174	SLA2	4.07045e-05	0.0122295	-0.298415	Src-like-adaptor 2
2013_at	2013	EMP2	0.0108088	0.309665	-0.299697	epithelial membrane protein 2
121268_at	121268	RHEBL1	0.000329255	0.0458523	-0.30117	Ras homolog enriched in brain like 1
284_at	284	ANGPT1	0.000272146	0.0409111	-0.301196	angiopoietin 1
283848_at	283848	CES8	0.0495472	0.53627	-0.301217	carboxylesterase 8 (putative)
2138_at	2138	EYA1	0.0190263	0.384245	-0.302293	eyes absent homolog 1 (Drosophila)
59271_at	59271	C21orf63	0.0181394	0.378752	-0.302841	chromosome 21 open reading frame 63
654342_at			0.00314583	0.177396	-0.304521
55805_at	55805	LRP2BP	0.0282977	0.447967	-0.305619	LRP2 binding protein
1580_at	1580	CYP4B1	0.000935095	0.0857008	-0.305627	cytochrome P450, family 4, subfamily B, polypeptide 1
23087_at	23087	TRIM35	0.00373991	0.19197	-0.306338	tripartite motif-containing 35
7328_at	7328	UBE2H	1.97504e-05	0.0071887	-0.306397	ubiquitin-conjugating enzyme E2H (UBC8 homolog, yeast)
83661_at	83661	MS4A8B	0.00411538	0.199117	-0.307015	membrane-spanning 4-domains, subfamily A, member 8B
150094_at	150094	SIK1	0.000236735	0.0379131	-0.307033	salt-inducible kinase 1
80746_at	80746	TSEN2	0.0128754	0.333116	-0.307075	tRNA splicing endonuclease 2 homolog (S. cerevisiae)
123016_at	123016	TTC8	0.0266003	0.438423	-0.307211	tetratricopeptide repeat domain 8
23245_at	23245	ASTN2	0.0102433	0.299501	-0.308921	astrotactin 2
833_at	833	CARS	0.000150431	0.0293799	-0.311018	cysteinyl-tRNA synthetase
115948_at	115948	CCDC151	0.0435132	0.521215	-0.311146	coiled-coil domain containing 151
80148_at	80148	PQLC1	1.73238e-05	0.00660573	-0.312392	PQ loop repeat containing 1
114789_at	114789	SLC25A25	0.00200273	0.133252	-0.313603	solute carrier family 25 (mitochondrial carrier; phosphate carrier), member 25
7850_at	7850	IL1R2	0.0393493	0.50903	-0.314276	interleukin 1 receptor, type II
4781_at	4781	NFIB	0.000652752	0.0665849	-0.314715	nuclear factor I/B
9901_at	9901	SRGAP3	0.00410252	0.199117	-0.317181	SLIT-ROBO Rho GTPase activating protein 3
10579_at	10579	TACC2	0.000558884	0.0621987	-0.318201	transforming, acidic coiled-coil containing protein 2
11167_at	11167	FSTL1	0.014401	0.347512	-0.318552	follistatin-like 1
54777_at	54777	C10orf92	0.0392587	0.508872	-0.320378	chromosome 10 open reading frame 92
9452_at	9452	ITM2A	0.0102141	0.299501	-0.321163	integral membrane protein 2A
100128490_at			0.000948799	0.0863053	-0.32264
160335_at	160335	TMTC2	0.00670023	0.257943	-0.323058	transmembrane and tetratricopeptide repeat containing 2
51302_at	51302	CYP39A1	0.000206345	0.0351555	-0.323969	cytochrome P450, family 39, subfamily A, polypeptide 1
9061_at	9061	PAPSS1	0.0189968	0.384245	-0.324849	3'-phosphoadenosine 5'-phosphosulfate synthase 1
7851_at			0.0339682	0.475525	-0.325353
11041_at	11041	B3GNT1	0.000936475	0.0857008	-0.325723	UDP-GlcNAc:betaGal beta-1,3-N-acetylglucosaminyltransferase 1
3978_at	3978	LIG1	0.00768981	0.269095	-0.326073	ligase I, DNA, ATP-dependent
114818_at	114818	KLHL29	0.0491428	0.535025	-0.326662	kelch-like 29 (Drosophila)
8938_at	8938	BAIAP3	0.014247	0.347512	-0.327149	BAI1-associated protein 3
60561_at	60561	RINT1	0.0146027	0.349611	-0.327759	RAD50 interactor 1
90523_at	90523	C6orf142	0.00604367	0.247104	-0.32864	chromosome 6 open reading frame 142
4148_at	4148	MATN3	0.006647	0.257752	-0.330126	matrilin 3
389023_at			0.0241947	0.424866	-0.331393
563_at	563	AZGP1	0.0437375	0.52195	-0.331805	alpha-2-glycoprotein 1, zinc-binding
50511_at	50511	SYCP3	0.00189686	0.128721	-0.332483	synaptonemal complex protein 3
10164_at	10164	CHST4	0.0013545	0.105302	-0.33539	carbohydrate (N-acetylglucosamine 6-O) sulfotransferase 4
375190_at	375190	LOC375190	0.0301422	0.460179	-0.335594	hypothetical protein LOC375190
5324_at	5324	PLAG1	0.00702806	0.262365	-0.335829	pleiomorphic adenoma gene 1
79645_at	79645	EFCAB1	0.0393019	0.508872	-0.336421	EF-hand calcium binding domain 1
290_at	290	ANPEP	0.0294158	0.452975	-0.33643	alanyl (membrane) aminopeptidase
5066_at	5066	PAM	0.000571775	0.0622923	-0.336658	peptidylglycine alpha-amidating monooxygenase
8412_at	8412	BCAR3	0.0451336	0.525498	-0.338213	breast cancer anti-estrogen resistance 3
7840_at	7840	ALMS1	0.0114202	0.316342	-0.338972	Alstrom syndrome 1
79667_at	79667	FLJ13197	0.0303213	0.461105	-0.339332	hypothetical FLJ13197
23493_at	23493	HEY2	0.00249804	0.152115	-0.34191	hairy/enhancer-of-split related with YRPW motif 2
2202_at	2202	EFEMP1	0.0180253	0.378018	-0.342216	EGF-containing fibulin-like extracellular matrix protein 1
56994_at	56994	CHPT1	0.0274401	0.443573	-0.342346	choline phosphotransferase 1
79191_at	79191	IRX3	0.00030684	0.0446731	-0.343087	iroquois homeobox 3
9098_at	9098	USP6	0.0467888	0.530086	-0.344675	ubiquitin specific peptidase 6 (Tre-2 oncogene)
3291_at	3291	HSD11B2	0.000686851	0.0690348	-0.34536	hydroxysteroid (11-beta) dehydrogenase 2
11280_at	11280	SCN11A	0.0155261	0.356232	-0.346663	sodium channel, voltage-gated, type XI, alpha subunit
6529_at	6529	SLC6A1	0.000144101	0.0293799	-0.348163	solute carrier family 6 (neurotransmitter transporter, GABA), member 1
1836_at	1836	SLC26A2	0.00694447	0.26107	-0.348766	solute carrier family 26 (sulfate transporter), member 2
84332_at	84332	DYDC2	0.0404342	0.51258	-0.3495	DPY30 domain containing 2
26974_at	26974	ZNF285A	0.0258064	0.435273	-0.350921	zinc finger protein 285A
7436_at	7436	VLDLR	0.0211417	0.399769	-0.351539	very low density lipoprotein receptor
664_at	664	BNIP3	0.0265978	0.438423	-0.352178	BCL2/adenovirus E1B 19kDa interacting protein 3
23205_at	23205	ACSBG1	0.0177532	0.376743	-0.352384	acyl-CoA synthetase bubblegum family member 1
56623_at	56623	INPP5E	0.00607979	0.247629	-0.35336	inositol polyphosphate-5-phosphatase, 72 kDa
4548_at	4548	MTR	0.0371474	0.494937	-0.354899	5-methyltetrahydrofolate-homocysteine methyltransferase
27152_at	27152	INTU	0.0297674	0.455325	-0.355206	inturned planar cell polarity effector homolog (Drosophila)
7180_at	7180	CRISP2	0.0416037	0.517507	-0.357092	cysteine-rich secretory protein 2
146754_at	146754	DNAH2	0.0239308	0.422549	-0.357099	dynein, axonemal, heavy chain 2
6542_at	6542	SLC7A2	0.00108652	0.0903685	-0.359306	solute carrier family 7 (cationic amino acid transporter, y+ system), member 2
57134_at	57134	MAN1C1	0.00437511	0.205476	-0.359823	mannosidase, alpha, class 1C, member 1
57728_at	57728	WDR19	0.0139832	0.344524	-0.360237	WD repeat domain 19
399665_at	399665	FAM102A	0.000891863	0.0830418	-0.360787	family with sequence similarity 102, member A
22834_at	22834	ZNF652	0.0197315	0.390571	-0.36085	zinc finger protein 652
100129965_at			0.00467075	0.215568	-0.36202
11343_at	11343	MGLL	0.000243193	0.0381837	-0.364516	monoglyceride lipase
10402_at	10402	ST3GAL6	0.00377054	0.192309	-0.365064	ST3 beta-galactoside alpha-2,3-sialyltransferase 6
10916_at	10916	MAGED2	0.00796835	0.269226	-0.365125	melanoma antigen family D, 2
145645_at	145645	C15orf43	0.00263508	0.157409	-0.365654	chromosome 15 open reading frame 43
23242_at	23242	COBL	0.00361351	0.191527	-0.366098	cordon-bleu homolog (mouse)
203111_at	203111	C8orf47	0.0101167	0.297872	-0.367157	chromosome 8 open reading frame 47
65975_at	65975	STK33	0.0123313	0.325347	-0.373595	serine/threonine kinase 33
118491_at	118491	TTC18	0.0319319	0.466303	-0.374488	tetratricopeptide repeat domain 18
10397_at	10397	NDRG1	0.0150993	0.351793	-0.375135	N-myc downstream regulated 1
64754_at	64754	SMYD3	0.00424783	0.202467	-0.375583	SET and MYND domain containing 3
5493_at	5493	PPL	0.000640391	0.0661669	-0.377103	periplakin
9675_at	9675	KIAA0406	0.00101463	0.088311	-0.377174	KIAA0406
92291_at	92291	CAPN13	0.00353857	0.191527	-0.377925	calpain 13
727916_at	727916	LOC727916	0.00740165	0.267329	-0.378832	hypothetical protein LOC727916
22836_at	22836	RHOBTB3	1.40141e-05	0.00623431	-0.380191	Rho-related BTB domain containing 3
3248_at	3248	HPGD	0.0260156	0.436441	-0.380805	hydroxyprostaglandin dehydrogenase 15-(NAD)
25987_at	25987	TSKU	0.000403046	0.0527066	-0.388825	tsukushi small leucine rich proteoglycan homolog (Xenopus laevis)
9252_at	9252	RPS6KA5	0.000497683	0.058357	-0.390827	ribosomal protein S6 kinase, 90kDa, polypeptide 5
8869_at	8869	ST3GAL5	0.000378125	0.052204	-0.392872	ST3 beta-galactoside alpha-2,3-sialyltransferase 5
26051_at	26051	PPP1R16B	0.0314772	0.464616	-0.394359	protein phosphatase 1, regulatory (inhibitor) subunit 16B
4256_at	4256	MGP	0.0493197	0.536033	-0.396207	matrix Gla protein
254158_at	254158	CXorf58	0.00502041	0.227124	-0.399545	chromosome X open reading frame 58
83604_at	83604	TMEM47	0.00248122	0.151667	-0.399751	transmembrane protein 47
100130544_at			0.00107742	0.0903685	-0.400318
1825_at	1825	DSC3	0.0167098	0.367464	-0.400423	desmocollin 3
90627_at	90627	STARD13	1.58315e-05	0.00660573	-0.40164	StAR-related lipid transfer (START) domain containing 13
4128_at	4128	MAOA	0.00645038	0.2557	-0.4025	monoamine oxidase A
4779_at	4779	NFE2L1	1.62592e-06	0.00173594	-0.404075	nuclear factor (erythroid-derived 2)-like 1
375189_at	375189	PFN4	0.00770133	0.269095	-0.405197	profilin family, member 4
64744_at	64744	SMAP2	6.91659e-05	0.017866	-0.410108	small ArfGAP2
10560_at	10560	SLC19A2	0.00016061	0.029909	-0.412836	solute carrier family 19 (thiamine transporter), member 2
7145_at	7145	TNS1	8.82806e-05	0.0214214	-0.413524	tensin 1
6337_at	6337	SCNN1A	2.18097e-06	0.00194426	-0.418231	sodium channel, nonvoltage-gated 1 alpha
57562_at	57562	KIAA1377	0.00407804	0.199117	-0.420857	KIAA1377
23102_at	23102	TBC1D2B	0.00143581	0.108749	-0.421049	TBC1 domain family, member 2B
5318_at	5318	PKP2	0.000840705	0.0791994	-0.421969	plakophilin 2
54407_at	54407	SLC38A2	0.00506747	0.228607	-0.422542	solute carrier family 38, member 2
80157_at	80157	CWH43	0.0382255	0.50267	-0.423421	cell wall biogenesis 43 C-terminal homolog (S. cerevisiae)
5625_at	5625	PRODH	0.00592328	0.24593	-0.423949	proline dehydrogenase (oxidase) 1
64798_at	64798	DEPDC6	0.0119861	0.319693	-0.426408	DEP domain containing 6
4246_at	4246	SCGB2A1	0.0208586	0.399769	-0.432307	secretoglobin, family 2A, member 1
199974_at	199974	CYP4Z1	0.00995312	0.297764	-0.432421	cytochrome P450, family 4, subfamily Z, polypeptide 1
154_at	154	ADRB2	0.000103857	0.0241298	-0.432903	adrenergic, beta-2-, receptor, surface
54206_at	54206	ERRFI1	0.00137067	0.106045	-0.433747	ERBB receptor feedback inhibitor 1
349136_at	349136	WDR86	0.0100401	0.297764	-0.434475	WD repeat domain 86
92304_at	92304	SCGB3A1	0.0160731	0.359812	-0.435207	secretoglobin, family 3A, member 1
5187_at	5187	PER1	3.86348e-06	0.00281244	-0.440965	period homolog 1 (Drosophila)
3730_at	3730	KAL1	0.00304622	0.172997	-0.444014	Kallmann syndrome 1 sequence
6715_at	6715	SRD5A1	4.34094e-06	0.00302255	-0.446275	steroid-5-alpha-reductase, alpha polypeptide 1 (3-oxo-5 alpha-steroid delta 4-dehydrogenase alpha 1)
79960_at	79960	PHF17	0.000318936	0.0455721	-0.449858	PHD finger protein 17
100131093_at			0.0273998	0.443573	-0.455709
1645_at	1645	AKR1C1	0.000128096	0.0277223	-0.456705	aldo-keto reductase family 1, member C1 (dihydrodiol dehydrogenase 1; 20-alpha (3-alpha)-hydroxysteroid dehydrogenase)
7043_at	7043	TGFB3	0.000401855	0.0527066	-0.459389	transforming growth factor, beta 3
23767_at	23767	FLRT3	0.00610583	0.247629	-0.460827	fibronectin leucine rich transmembrane protein 3
79625_at	79625	C4orf31	0.00760342	0.268805	-0.461494	chromosome 4 open reading frame 31
54838_at	54838	C10orf26	0.000149049	0.0293799	-0.462332	chromosome 10 open reading frame 26
286207_at	286207	C9orf117	0.00619573	0.249936	-0.464443	chromosome 9 open reading frame 117
57507_at	57507	ZNF608	1.37938e-05	0.00623431	-0.464499	zinc finger protein 608
4501_at	4501	MT1X	0.0382484	0.50267	-0.466581	metallothionein 1X
57553_at	57553	MICAL3	0.00742582	0.267329	-0.467733	microtubule associated monoxygenase, calponin and LIM domain containing 3
8701_at	8701	DNAH11	0.000416364	0.0529212	-0.470144	dynein, axonemal, heavy chain 11
9717_at	9717	SEC14L5	0.000271301	0.0409111	-0.471433	SEC14-like 5 (S. cerevisiae)
55179_at	55179	FAIM	0.00108905	0.0903685	-0.474096	Fas apoptotic inhibitory molecule
51365_at	51365	PLA1A	0.000311942	0.0450068	-0.479905	phospholipase A1 member A
1026_at	1026	CDKN1A	0.00130326	0.102313	-0.484339	cyclin-dependent kinase inhibitor 1A (p21, Cip1)
10659_at	10659	CELF2	1.21801e-05	0.00591106	-0.48479	CUGBP, Elav-like family member 2
728196_at	728196	LOC728196	0.0015362	0.113899	-0.486506	hypothetical protein LOC728196
3866_at	3866	KRT15	0.00657594	0.257752	-0.495814	keratin 15
389125_at	389125	MUSTN1	0.0194388	0.38914	-0.496058	musculoskeletal, embryonic nuclear protein 1
127795_at	127795	C1orf87	0.00361366	0.191527	-0.502053	chromosome 1 open reading frame 87
53354_at	53354	PANK1	0.00239448	0.148634	-0.502878	pantothenate kinase 1
6783_at	6783	SULT1E1	4.06166e-05	0.0122295	-0.505857	sulfotransferase family 1E, estrogen-preferring, member 1
9737_at	9737	GPRASP1	0.00108481	0.0903685	-0.506475	G protein-coupled receptor associated sorting protein 1
2180_at	2180	ACSL1	0.0174743	0.376651	-0.509713	acyl-CoA synthetase long-chain family member 1
6340_at	6340	SCNN1G	0.00108149	0.0903685	-0.514582	sodium channel, nonvoltage-gated 1, gamma
54541_at	54541	DDIT4	1.39575e-05	0.00623431	-0.514811	DNA-damage-inducible transcript 4
55885_at	55885	LMO3	0.0372327	0.495245	-0.516547	LIM domain only 3 (rhombotin-like 2)
3852_at	3852	KRT5	0.0165785	0.366212	-0.517826	keratin 5
283588_at	283588	LOC283588	0.000202148	0.0351555	-0.518298	hypothetical LOC283588
259217_at	259217	HSPA12A	0.0110979	0.313341	-0.519653	heat shock 70kDa protein 12A
5166_at	5166	PDK4	2.51582e-07	0.000402908	-0.520549	pyruvate dehydrogenase kinase, isozyme 4
80206_at	80206	FHOD3	0.000510145	0.058357	-0.525953	formin homology 2 domain containing 3
12_at	12	SERPINA3	0.0234716	0.420221	-0.531254	serpin peptidase inhibitor, clade A (alpha-1 antiproteinase, antitrypsin), member 3
415116_at	415116	PIM3	1.39136e-08	4.4076e-05	-0.534768	pim-3 oncogene
4547_at	4547	MTTP	0.00143957	0.108749	-0.538148	microsomal triglyceride transfer protein
4005_at	4005	LMO2	0.000104556	0.0241298	-0.538391	LIM domain only 2 (rhombotin-like 1)
57412_at	57412	AS3MT	0.000204654	0.0351555	-0.541891	arsenic (+3 oxidation state) methyltransferase
687_at	687	KLF9	1.16768e-07	0.000207783	-0.5474	Kruppel-like factor 9
57604_at	57604	C8orf79	0.000246129	0.0382695	-0.560252	chromosome 8 open reading frame 79
2766_at	2766	GMPR	2.11075e-06	0.00194426	-0.565202	guanosine monophosphate reductase
29970_at	29970	SCHIP1	0.00051517	0.0585138	-0.56597	schwannomin interacting protein 1
151887_at	151887	CCDC80	4.53071e-05	0.012957	-0.568328	coiled-coil domain containing 80
8000_at	8000	PSCA	0.00281525	0.163703	-0.572316	prostate stem cell antigen
6898_at	6898	TAT	0.00601212	0.247104	-0.574189	tyrosine aminotransferase
113146_at	113146	AHNAK2	1.19954e-05	0.00591106	-0.577838	AHNAK nucleoprotein 2
128434_at	128434	VSTM2L	0.000214221	0.0361132	-0.578585	V-set and transmembrane domain containing 2 like
114792_at	114792	KLHL32	0.00170026	0.123205	-0.580831	kelch-like 32 (Drosophila)
220965_at	220965	FAM13C	0.00640205	0.255683	-0.582184	family with sequence similarity 13, member C
57763_at	57763	ANKRA2	3.67898e-05	0.0117838	-0.592919	ankyrin repeat, family A (RFXANK-like), 2
59084_at	59084	ENPP5	0.000559264	0.0621987	-0.596596	ectonucleotide pyrophosphatase/phosphodiesterase 5 (putative function)
80303_at	80303	EFHD1	0.000109414	0.0246797	-0.604838	EF-hand domain family, member D1
112937_at	112937	GLB1L3	2.68306e-05	0.00934114	-0.614369	galactosidase, beta 1-like 3
9120_at	9120	SLC16A6	0.0255254	0.434421	-0.617284	solute carrier family 16, member 6 (monocarboxylic acid transporter 7)
6507_at	6507	SLC1A3	0.0490559	0.534495	-0.628328	solute carrier family 1 (glial high affinity glutamate transporter), member 3
28968_at	28968	SLC6A16	0.00923792	0.290659	-0.633512	solute carrier family 6, member 16
25878_at	25878	MXRA5	0.00744524	0.267329	-0.659205	matrix-remodelling associated 5
26084_at	26084	SGEF	0.000499155	0.058357	-0.659729	Src homology 3 domain-containing guanine nucleotide exchange factor
91807_at	91807	MYLK3	4.86439e-06	0.00311613	-0.686194	myosin light chain kinase 3
10455_at	10455	PECI	0.00112559	0.0929193	-0.695408	peroxisomal D3,D2-enoyl-CoA isomerase
330_at	330	BIRC3	2.87583e-06	0.00230282	-0.69811	baculoviral IAP repeat-containing 3
2619_at	2619	GAS1	6.7212e-06	0.00371173	-0.698722	growth arrest-specific 1
7942_at	7942	TFEB	1.035e-06	0.00127503	-0.700448	transcription factor EB
171546_at	171546	C14orf147	8.73735e-05	0.0214214	-0.707133	chromosome 14 open reading frame 147
1591_at	1591	CYP24A1	0.000485197	0.058357	-0.731358	cytochrome P450, family 24, subfamily A, polypeptide 1
60494_at	60494	CCDC81	0.000240225	0.0380911	-0.744608	coiled-coil domain containing 81
10891_at	10891	PPARGC1A	0.000668751	0.0677851	-0.744844	peroxisome proliferator-activated receptor gamma, coactivator 1 alpha
1831_at	1831	TSC22D3	1.46574e-08	4.4076e-05	-0.746484	TSC22 domain family, member 3
55062_at	55062	WIPI1	6.93709e-09	3.70325e-05	-0.760275	WD repeat domain, phosphoinositide interacting 1
727936_at	727936	GXYLT2	0.000137313	0.0288132	-0.764364	glucoside xylosyltransferase 2
9963_at	9963	SLC23A1	0.000272462	0.0409111	-0.778684	solute carrier family 23 (nucleobase transporters), member 1
79170_at	79170	PRR15L	3.77936e-06	0.00281244	-0.778815	proline rich 15-like
54749_at	54749	EPDR1	5.84557e-05	0.0156028	-0.802819	ependymin related protein 1 (zebrafish)
199920_at	199920	C1orf168	8.80136e-06	0.0045469	-0.808065	chromosome 1 open reading frame 168
11170_at	11170	FAM107A	1.6513e-08	4.4076e-05	-0.814348	family with sequence similarity 107, member A
151473_at	151473	SLC16A14	0.000102355	0.0241298	-0.821678	solute carrier family 16, member 14 (monocarboxylic acid transporter 14)
387914_at	387914	SHISA2	0.00423234	0.202331	-0.827274	shisa homolog 2 (Xenopus laevis)
6820_at	6820	SULT2B1	6.17253e-06	0.00366123	-0.844633	sulfotransferase family, cytosolic, 2B, member 1
342035_at	342035	GLDN	0.0482792	0.531627	-0.851487	gliomedin
63895_at	63895	FAM38B	4.52957e-06	0.00302255	-0.875292	family with sequence similarity 38, member B
2922_at	2922	GRP	0.00280968	0.163703	-0.879678	gastrin-releasing peptide
196996_at	196996	GRAMD2	5.08464e-06	0.00313195	-0.881261	GRAM domain containing 2
170302_at	170302	ARX	0.000324777	0.0456255	-0.911354	aristaless related homeobox
5570_at	5570	PKIB	7.32284e-06	0.00390917	-0.919682	protein kinase (cAMP-dependent, catalytic) inhibitor beta
9073_at	9073	CLDN8	2.24735e-06	0.00194426	-0.919768	claudin 8
2066_at	2066	ERBB4	3.30702e-07	0.000481473	-1.10642	v-erb-a erythroblastic leukemia viral oncogene homolog 4 (avian)
260293_at	260293	CYP4X1	1.8321e-09	1.46705e-05	-1.16983	cytochrome P450, family 4, subfamily X, polypeptide 1
729_at	729	C6	4.22485e-05	0.012302	-1.2225	complement component 6
5348_at	5348	FXYD1	1.69386e-05	0.00660573	-1.25	FXYD domain containing ion transport regulator 1
29842_at	29842	TFCP2L1	2.01777e-08	4.61636e-05	-1.47661	transcription factor CP2-like 1
2289_at	2289	FKBP5	1.63996e-10	2.62639e-06	-1.63726	FK506 binding protein 5
116154_at	116154	PHACTR3	8.66595e-08	0.000173482	-1.65872	phosphatase and actin regulator 3

## Sheet: report-FDR.txt
Probe ID	Entrez Gene	Symbol	P	q	M	Description
5055_at	5055	SERPINB2	0.000205843	0.0351555	1.45053	serpin peptidase inhibitor, clade B (ovalbumin), member 2
10537_at	10537	UBD	6.52125e-06	0.00371173	1.2328	ubiquitin D
56667_at	56667	MUC13	3.03302e-05	0.0103349	0.930583	mucin 13, cell surface associated
2877_at	2877	GPX2	1.86942e-05	0.00696249	0.845319	glutathione peroxidase 2 (gastrointestinal)
9023_at	9023	CH25H	1.69914e-05	0.00660573	0.836941	cholesterol 25-hydroxylase
126_at	126	ADH1C	4.67762e-05	0.0131425	0.760597	alcohol dehydrogenase 1C (class I), gamma polypeptide
3429_at	3429	IFI27	2.30664e-06	0.00194426	0.755793	interferon, alpha-inducible protein 27
306_at	306	ANXA3	0.000229905	0.0379131	0.727318	annexin A3
200931_at	200931	OSTalpha	0.000113256	0.0251915	0.69063	organic solute transporter alpha
10384_at	10384	BTN3A3	0.000235622	0.0379131	0.68144	butyrophilin, subfamily 3, member A3
10551_at	10551	AGR2	0.000321551	0.0455721	0.673819	anterior gradient homolog 2 (Xenopus laevis)
1075_at	1075	CTSC	6.22375e-05	0.0163399	0.662842	cathepsin C
5920_at	5920	RARRES3	0.000152334	0.0293932	0.575639	retinoic acid receptor responder (tazarotene induced) 3
10561_at	10561	IFI44	0.000138534	0.0288132	0.569639	interferon-induced protein 44
2346_at	2346	FOLH1	4.1236e-05	0.0122295	0.562968	folate hydrolase (prostate-specific membrane antigen) 1
AFFX-HUMISGF3A/M97935_3_at			0.000105469	0.0241298	0.549189
50617_at	50617	ATP6V0A4	1.39197e-06	0.00159231	0.53665	ATPase, H+ transporting, lysosomal V0 subunit a4
56649_at	56649	TMPRSS4	0.000148732	0.0293799	0.528662	transmembrane protease, serine 4
3669_at	3669	ISG20	7.53983e-05	0.0191667	0.519151	interferon stimulated exonuclease gene 20kDa
1604_at	1604	CD55	0.00016269	0.029948	0.48102	CD55 molecule, decay accelerating factor for complement (Cromer blood group)
4192_at	4192	MDK	0.000158755	0.029909	0.441675	midkine (neurite growth-promoting factor 2)
27071_at	27071	DAPP1	3.9368e-05	0.0122295	0.433267	dual adaptor of phosphotyrosine and 3-phosphoinositides
10721_at	10721	POLQ	0.00013121	0.0280177	0.398861	polymerase (DNA directed), theta
1999_at	1999	ELF3	2.09961e-05	0.00747229	0.393723	E74-like factor 3 (ets domain transcription factor, epithelial-specific )
1366_at	1366	CLDN7	0.000175379	0.0312076	0.390993	claudin 7
130576_at	130576	LYPD6B	0.000235174	0.0379131	0.357658	LY6/PLAUR domain containing 6B
55742_at	55742	PARVA	0.000286378	0.0420766	0.344605	parvin, alpha
3105_at	3105	HLA-A	0.000169331	0.0308164	0.34067	major histocompatibility complex, class I, A
11046_at	11046	SLC35D2	0.00012307	0.0269994	0.337431	solute carrier family 35, member D2
10170_at	10170	DHRS9	1.46549e-05	0.0063432	0.331678	dehydrogenase/reductase (SDR family) member 9
1107_at	1107	CHD3	0.00015996	0.029909	0.331192	chromodomain helicase DNA binding protein 3
10379_at	10379	IRF9	0.00028158	0.0417547	0.312364	interferon regulatory factor 9
55144_at	55144	LRRC8D	5.76721e-05	0.0156028	0.310701	leucine rich repeat containing 8 family, member D
29082_at	29082	CHMP4A	7.12965e-07	0.000951512	0.307987	chromatin modifying protein 4A
6675_at	6675	UAP1	5.02561e-05	0.0138767	0.289611	UDP-N-acteylglucosamine pyrophosphorylase 1
274_at	274	BIN1	3.66952e-05	0.0117838	0.271181	bridging integrator 1
638_at	638	BIK	0.000173384	0.0311994	0.256769	BCL2-interacting killer (apoptosis-inducing)
604_at	604	BCL6	8.06141e-05	0.0201724	-0.192686	B-cell CLL/lymphoma 6
9788_at	9788	MTSS1	0.000228802	0.0379131	-0.201897	metastasis suppressor 1
5208_at	5208	PFKFB2	1.68656e-05	0.00660573	-0.211049	6-phosphofructo-2-kinase/fructose-2,6-biphosphatase 2
28514_at	28514	DLL1	0.000273337	0.0409111	-0.214132	delta-like 1 (Drosophila)
64344_at	64344	HIF3A	3.27475e-05	0.0109261	-0.252892	hypoxia inducible factor 3, alpha subunit
56172_at	56172	ANKH	0.000145421	0.0293799	-0.286077	ankylosis, progressive homolog (mouse)
84174_at	84174	SLA2	4.07045e-05	0.0122295	-0.298415	Src-like-adaptor 2
121268_at	121268	RHEBL1	0.000329255	0.0458523	-0.30117	Ras homolog enriched in brain like 1
284_at	284	ANGPT1	0.000272146	0.0409111	-0.301196	angiopoietin 1
7328_at	7328	UBE2H	1.97504e-05	0.0071887	-0.306397	ubiquitin-conjugating enzyme E2H (UBC8 homolog, yeast)
150094_at	150094	SIK1	0.000236735	0.0379131	-0.307033	salt-inducible kinase 1
833_at	833	CARS	0.000150431	0.0293799	-0.311018	cysteinyl-tRNA synthetase
80148_at	80148	PQLC1	1.73238e-05	0.00660573	-0.312392	PQ loop repeat containing 1
51302_at	51302	CYP39A1	0.000206345	0.0351555	-0.323969	cytochrome P450, family 39, subfamily A, polypeptide 1
79191_at	79191	IRX3	0.00030684	0.0446731	-0.343087	iroquois homeobox 3
6529_at	6529	SLC6A1	0.000144101	0.0293799	-0.348163	solute carrier family 6 (neurotransmitter transporter, GABA), member 1
11343_at	11343	MGLL	0.000243193	0.0381837	-0.364516	monoglyceride lipase
22836_at	22836	RHOBTB3	1.40141e-05	0.00623431	-0.380191	Rho-related BTB domain containing 3
90627_at	90627	STARD13	1.58315e-05	0.00660573	-0.40164	StAR-related lipid transfer (START) domain containing 13
4779_at	4779	NFE2L1	1.62592e-06	0.00173594	-0.404075	nuclear factor (erythroid-derived 2)-like 1
64744_at	64744	SMAP2	6.91659e-05	0.017866	-0.410108	small ArfGAP2
10560_at	10560	SLC19A2	0.00016061	0.029909	-0.412836	solute carrier family 19 (thiamine transporter), member 2
7145_at	7145	TNS1	8.82806e-05	0.0214214	-0.413524	tensin 1
6337_at	6337	SCNN1A	2.18097e-06	0.00194426	-0.418231	sodium channel, nonvoltage-gated 1 alpha
154_at	154	ADRB2	0.000103857	0.0241298	-0.432903	adrenergic, beta-2-, receptor, surface
5187_at	5187	PER1	3.86348e-06	0.00281244	-0.440965	period homolog 1 (Drosophila)
6715_at	6715	SRD5A1	4.34094e-06	0.00302255	-0.446275	steroid-5-alpha-reductase, alpha polypeptide 1 (3-oxo-5 alpha-steroid delta 4-dehydrogenase alpha 1)
79960_at	79960	PHF17	0.000318936	0.0455721	-0.449858	PHD finger protein 17
1645_at	1645	AKR1C1	0.000128096	0.0277223	-0.456705	aldo-keto reductase family 1, member C1 (dihydrodiol dehydrogenase 1; 20-alpha (3-alpha)-hydroxysteroid dehydrogenase)
54838_at	54838	C10orf26	0.000149049	0.0293799	-0.462332	chromosome 10 open reading frame 26
57507_at	57507	ZNF608	1.37938e-05	0.00623431	-0.464499	zinc finger protein 608
9717_at	9717	SEC14L5	0.000271301	0.0409111	-0.471433	SEC14-like 5 (S. cerevisiae)
51365_at	51365	PLA1A	0.000311942	0.0450068	-0.479905	phospholipase A1 member A
10659_at	10659	CELF2	1.21801e-05	0.00591106	-0.48479	CUGBP, Elav-like family member 2
6783_at	6783	SULT1E1	4.06166e-05	0.0122295	-0.505857	sulfotransferase family 1E, estrogen-preferring, member 1
54541_at	54541	DDIT4	1.39575e-05	0.00623431	-0.514811	DNA-damage-inducible transcript 4
283588_at	283588	LOC283588	0.000202148	0.0351555	-0.518298	hypothetical LOC283588
5166_at	5166	PDK4	2.51582e-07	0.000402908	-0.520549	pyruvate dehydrogenase kinase, isozyme 4
415116_at	415116	PIM3	1.39136e-08	4.4076e-05	-0.534768	pim-3 oncogene
4005_at	4005	LMO2	0.000104556	0.0241298	-0.538391	LIM domain only 2 (rhombotin-like 1)
57412_at	57412	AS3MT	0.000204654	0.0351555	-0.541891	arsenic (+3 oxidation state) methyltransferase
687_at	687	KLF9	1.16768e-07	0.000207783	-0.5474	Kruppel-like factor 9
57604_at	57604	C8orf79	0.000246129	0.0382695	-0.560252	chromosome 8 open reading frame 79
2766_at	2766	GMPR	2.11075e-06	0.00194426	-0.565202	guanosine monophosphate reductase
151887_at	151887	CCDC80	4.53071e-05	0.012957	-0.568328	coiled-coil domain containing 80
113146_at	113146	AHNAK2	1.19954e-05	0.00591106	-0.577838	AHNAK nucleoprotein 2
128434_at	128434	VSTM2L	0.000214221	0.0361132	-0.578585	V-set and transmembrane domain containing 2 like
57763_at	57763	ANKRA2	3.67898e-05	0.0117838	-0.592919	ankyrin repeat, family A (RFXANK-like), 2
80303_at	80303	EFHD1	0.000109414	0.0246797	-0.604838	EF-hand domain family, member D1
112937_at	112937	GLB1L3	2.68306e-05	0.00934114	-0.614369	galactosidase, beta 1-like 3
91807_at	91807	MYLK3	4.86439e-06	0.00311613	-0.686194	myosin light chain kinase 3
330_at	330	BIRC3	2.87583e-06	0.00230282	-0.69811	baculoviral IAP repeat-containing 3
2619_at	2619	GAS1	6.7212e-06	0.00371173	-0.698722	growth arrest-specific 1
7942_at	7942	TFEB	1.035e-06	0.00127503	-0.700448	transcription factor EB
171546_at	171546	C14orf147	8.73735e-05	0.0214214	-0.707133	chromosome 14 open reading frame 147
60494_at	60494	CCDC81	0.000240225	0.0380911	-0.744608	coiled-coil domain containing 81
1831_at	1831	TSC22D3	1.46574e-08	4.4076e-05	-0.746484	TSC22 domain family, member 3
55062_at	55062	WIPI1	6.93709e-09	3.70325e-05	-0.760275	WD repeat domain, phosphoinositide interacting 1
727936_at	727936	GXYLT2	0.000137313	0.0288132	-0.764364	glucoside xylosyltransferase 2
9963_at	9963	SLC23A1	0.000272462	0.0409111	-0.778684	solute carrier family 23 (nucleobase transporters), member 1
79170_at	79170	PRR15L	3.77936e-06	0.00281244	-0.778815	proline rich 15-like
54749_at	54749	EPDR1	5.84557e-05	0.0156028	-0.802819	ependymin related protein 1 (zebrafish)
199920_at	199920	C1orf168	8.80136e-06	0.0045469	-0.808065	chromosome 1 open reading frame 168
11170_at	11170	FAM107A	1.6513e-08	4.4076e-05	-0.814348	family with sequence similarity 107, member A
151473_at	151473	SLC16A14	0.000102355	0.0241298	-0.821678	solute carrier family 16, member 14 (monocarboxylic acid transporter 14)
6820_at	6820	SULT2B1	6.17253e-06	0.00366123	-0.844633	sulfotransferase family, cytosolic, 2B, member 1
63895_at	63895	FAM38B	4.52957e-06	0.00302255	-0.875292	family with sequence similarity 38, member B
196996_at	196996	GRAMD2	5.08464e-06	0.00313195	-0.881261	GRAM domain containing 2
170302_at	170302	ARX	0.000324777	0.0456255	-0.911354	aristaless related homeobox
5570_at	5570	PKIB	7.32284e-06	0.00390917	-0.919682	protein kinase (cAMP-dependent, catalytic) inhibitor beta
9073_at	9073	CLDN8	2.24735e-06	0.00194426	-0.919768	claudin 8
2066_at	2066	ERBB4	3.30702e-07	0.000481473	-1.10642	v-erb-a erythroblastic leukemia viral oncogene homolog 4 (avian)
260293_at	260293	CYP4X1	1.8321e-09	1.46705e-05	-1.16983	cytochrome P450, family 4, subfamily X, polypeptide 1
729_at	729	C6	4.22485e-05	0.012302	-1.2225	complement component 6
5348_at	5348	FXYD1	1.69386e-05	0.00660573	-1.25	FXYD domain containing ion transport regulator 1
29842_at	29842	TFCP2L1	2.01777e-08	4.61636e-05	-1.47661	transcription factor CP2-like 1
2289_at	2289	FKBP5	1.63996e-10	2.62639e-06	-1.63726	FK506 binding protein 5
116154_at	116154	PHACTR3	8.66595e-08	0.000173482	-1.65872	phosphatase and actin regulator 3
