# Supplementary material for: Network analysis identifies a putative role for the PPAR and type 1 interferon pathways in glucocorticoid actions in asthmatics
Source: BMC Med Genomics. 2012 Jun 19;5:27. doi: 10.1186/1755-8794-5-27 (PMC3408345; doi:10.1186/1755-8794-5-27)
Supplement: Additional file 2 — Table S2. Func_enrich_results.xlsx (Microsoft Excel XLSX) Results for KEGG pathways and GO terms functional enrichment analysis. [file 1755-8794-5-27-S2.xlsx]

## Sheet: report-KEGG_RAW.txt
TERMID	P	# Genes	Genes	Description
KEGG:05330	0.00313659	8	HLA-A,HLA-B,HLA-C,HLA-E,HLA-F,HLA-G,IL2,CD40	Allograft rejection
KEGG:04612	0.0079704	13	HLA-A,HLA-B,HLA-C,HLA-E,HLA-F,HLA-G,B2M,PSME1,RFX5,TAPBP,CALR,CD8A,CD74	Antigen processing and presentation
KEGG:00480	0.0116588	9	GGT6,GPX2,ANPEP,GSS,IDH1,MGST2,LAP3,PGD,GGCT	Glutathione metabolism
KEGG:05320	0.0148236	8	HLA-A,HLA-B,HLA-C,HLA-E,HLA-F,HLA-G,IL2,CD40	Autoimmune thyroid disease
KEGG:00010	0.0152544	11	AKR1A1,ADH1C,ADH7,ENO1,ALDH3B1,ALDH3A2,GAPDH,HK1,HK2,ACSS2,ACSS1	Glycolysis / Gluconeogenesis
KEGG:00920	0.0192397	4	BPNT1,SULT1E1,SULT2B1,PAPSS1	Sulfur metabolism
KEGG:05332	0.0320328	7	HLA-A,HLA-B,HLA-C,HLA-E,HLA-F,HLA-G,IL2	Graft-versus-host disease
KEGG:04960	0.0384568	8	NEDD4L,HSD11B2,INSR,PIK3CA,PIK3R1,SCNN1A,SCNN1G,IRS2	Aldosterone-regulated sodium reabsorption
KEGG:04144	0.0413089	25	SNF8,AP2S1,CHMP4B,ADRB2,AP2B1,ERBB4,NEDD4L,ARFGAP3,CHMP4A,EHD2,HLA-A,HLA-B,HLA-C,HLA-E,HLA-F,HLA-G,ARF6,SH3GLB1,VPS24,ARFGAP1,SMAP1,ZFYVE20,SMAP2,VPS37B,RAB11A	Endocytosis
KEGG:00330	0.0432621	9	ALDH3A2,GATM,GLUL,MAOA,NOS2,LAP3,PRODH,SAT1,P4HA2	Arginine and proline metabolism
KEGG:04940	0.0436842	7	HLA-A,HLA-B,HLA-C,HLA-E,HLA-F,HLA-G,IL2	Type I diabetes mellitus
KEGG:03050	0.0439931	8	PSMD14,PSMA4,PSMB8,PSMB10,PSMC3,PSMD8,PSME1,SHFM1	Proteasome
KEGG:00533	0.0457408	4	CHST4,B3GNT1,FUT8,B4GALT4	Keratan sulfate biosynthesis

## Sheet: report-GOBP_RAW.txt
TERMID	P	# Genes	Genes	Description
GO:0002474	2.7676e-07	10	HLA-A,HLA-B,HLA-C,HLA-E,HLA-F,HLA-G,TAPBPL,B2M,TAPBP,CALR	antigen processing and presentation of peptide antigen via MHC class I
GO:0019882	0.000151209	13	FCGRT,HLA-A,HLA-B,HLA-C,HLA-E,HLA-F,HLA-G,AZGP1,B2M,THBS1,CALR,CD1C,CD8A	antigen processing and presentation
GO:0030890	0.000864681	7	CDKN1A,IL2,MIF,BCL6,CARD11,CD40,CD74	positive regulation of B cell proliferation
GO:0009615	0.00150609	23	TRIM22,IRF9,IFI44,IVNS1ABP,CFL1,AP2S1,AP2B1,ENO1,IL27,APOBEC1,IFI16,IFI35,ISG20,MX2,POLR3K,PLSCR1,RNASEL,CCL5,IFIH1,BNIP3,STAT1,BST2,BECN1	response to virus
GO:0010035	0.00160978	29	KCNMB2,NDRG1,S100A16,EP300,ERBB4,NEDD4L,GATM,GSS,APOBEC1,INSR,KCNMA1,MGP,MT1X,PRDX1,PDGFA,DUOX1,ATP7B,RXRA,SLC1A3,SLC6A1,STAT1,TAT,THBS1,TRPC1,UCP2,CALM3,SLC25A12,GGH,PRDX6	response to inorganic substance
GO:0051592	0.00223869	11	KCNMB2,S100A16,EP300,APOBEC1,KCNMA1,MGP,SLC6A1,THBS1,TRPC1,CALM3,SLC25A12	response to calcium ion
GO:0048146	0.00436075	7	CDKN1A,MIF,NDUFS4,PDGFA,PDGFC,S100A6,CD74	positive regulation of fibroblast proliferation
GO:0006997	0.00463771	11	DNASE1L3,ETS1,SYNE1,NUMA1,SYCP3,CYCS,TMEM48,BNIP3,TPD52L1,NDEL1,CASP3	nucleus organization
GO:0045047	0.00696945	4	SEC61G,MACF1,SEC61A1,SRP19	protein targeting to ER
GO:0090090	0.00743584	3	GLI3,MESP1,SOX2	negative regulation of Wnt receptor signaling pathway through beta-catenin
GO:0045608	0.00906289	2	DLL1,HES1	negative regulation of auditory receptor cell differentiation
GO:0045631	0.00906289	2	DLL1,HES1	regulation of mechanoreceptor differentiation
GO:0048711	0.00906289	2	PRPF19,BMP2	positive regulation of astrocyte differentiation
GO:0050965	0.00906289	2	NR2F6,LXN	detection of temperature stimulus involved in sensory perception of pain
GO:0055114	0.00937078	68	DHRS9,AKR1A1,C5orf4,ME3,PPARGC1A,CYP2U1,ADH1C,ADH7,ADHFE1,RDH10,CYP4B1,CYP24A1,CYP27A1,AKR1C1,DECR1,DHCR24,NQO1,CYP4Z1,ETFA,F5,ALDH3B1,ALDH3A2,PTGR1,KDM4C,PHF8,ALOX15,GAPDH,CYP4X1,STEAP1,GMPR,CYP4V2,GPX2,HADH,HPGD,HSD11B2,IDH1,IMPDH2,MAOA,ALDH6A1,ASPH,NDUFA9,NDUFB3,NDUFS4,NOS2,PRDX1,PAM,CYB5R4,DCXR,CYP39A1,DHRS7,CYB5R2,PGD,BCMO1,DUOX1,CYCS,PRODH,TMX4,MICAL3,SLC1A3,SRD5A1,FA2H,KDM5C,RTN4IP1,SLC25A…	oxidation reduction
GO:0043123	0.00963872	17	TRIM13,NEK6,ECT2,TAB2,ZDHHC17,LGALS9,GOLT1B,ZDHHC13,SLC20A1,BST2,TGM2,APOL3,CARD11,TNFSF10,CFLAR,VAPA,CD40	positive regulation of I-kappaB kinase/NF-kappaB cascade
GO:0015849	0.0101097	22	SLC6A14,CLN3,AKR1C1,FOLR1,SLC16A8,ATP8B1,SLC38A2,ABCD3,SLC13A3,SLC26A6,SLC1A3,SLC1A4,SLC6A1,SLC6A9,SLC7A1,SLC7A2,THBS1,SLC25A12,IRS2,SLC7A6,SLC16A6,SLC23A1	organic acid transport
GO:0001659	0.0103429	5	PPARGC1A,ADRB2,GPX2,GIMAP5,CCL5	temperature homeostasis
GO:0042953	0.010749	4	ZDHHC17,APOBEC1,LRP2,MTTP	lipoprotein transport
GO:0007031	0.0114237	6	PEX1,PEX6,PEX12,ABCD3,LONP2,PEX11A	peroxisome organization
GO:0032787	0.0130604	39	DHRS9,AKR1A1,PECI,C5orf4,ME3,PPARGC1A,SLC27A2,ADH7,CRABP2,AKR1C1,DECR1,EDN2,ACSL1,FCER1A,ABCD2,PTGR1,LPIN1,ACSBG1,FOLR1,SLC16A8,ALOX15,HADH,HPGD,IDH1,MGST2,MIF,MTR,CYP39A1,ATP8B1,PFKFB2,PRKAB2,RBP1,ELOVL5,ELOVL4,FA2H,IRS2,P4HA2,CH25H,CD74	monocarboxylic acid metabolic process
GO:0030879	0.0133476	9	ELF3,ERBB4,GLI3,HK2,NOTCH4,ATP7B,PTCH1,TGFB3,IRS2	mammary gland development
GO:0006882	0.0138228	3	LCK,ATP7B,SLC39A4	cellular zinc ion homeostasis
GO:0015810	0.0138228	3	SLC13A3,SLC1A3,SLC25A12	aspartate transport
GO:0006950	0.0147488	166	HIPK3,CHST4,TRIB1,CDKN1A,TNIP1,CRISP3,CCL26,POLQ,HCP5,PPARGC1A,GADD45G,POLI,PNKP,MGLL,AP2S1,SERPINA3,CLN3,ADORA3,DUSP19,VCAN,CDC42EP5,CREB3L4,ADRB2,CD55,AP2B1,DHCR24,NQO1,DPP4,DSP,AHR,ELF3,EP300,ERBB4,ERCC2,EYA1,F5,FCER1A,FEN1,FOXO3,ATG4B,APOL2,ALOX15,IL27,DNAJB5,PLA2G2D,GATM,MLH3,SESN1,PRPF19,GMPR,ANGPT1,SCARA5,MKNK2,GPX2,CXCL1,GSS,BLNK,C7orf68,HLA-B,HLA-G,HMGB2,FOXA3,HSD11B2,DNAJA1,APOBEC1,IDH1…	response to stress
GO:0034612	0.0156354	4	ADAM10,INSR,CCL5,CASP3	response to tumor necrosis factor
GO:0043436	0.0163792	63	GNE,DHRS9,AKR1A1,PECI,C5orf4,ME3,PPARGC1A,SLC27A2,SLC6A14,CLN3,ADH7,CRABP2,CTPS,AARS,AKR1C1,DECR1,EDN2,ACSL1,FCER1A,ABCD2,PTGR1,LPIN1,ACSBG1,FOLR1,SLC16A8,DDAH1,ALOX15,GATM,GNMT,GLUL,GSS,HADH,HDC,HPGD,IDH1,MGST2,MIF,ALDH6A1,MTR,NOS2,CYP39A1,SCLY,ATP8B1,PFKFB2,PRKAB2,PRODH,AS3MT,RBP1,ELOVL5,SLC1A3,SLC7A2,ELOVL4,TAT,UROS,FA2H,CARS,HPDL,IRS2,GGH,P4HA2,CH25H,SLC7A6,CD74	oxoacid metabolic process
GO:0042981	0.0165182	87	HIPK3,CDKN1A,CFL1,CLN3,ADRB2,DHCR24,NQO1,ECT2,ERBB4,ERCC2,EYA1,FOXO1,TRIM35,FOXO3,DAPK2,GAS1,GLI3,PGP,ANGPT1,HOXA13,BIRC3,IFI16,IL2,KCNMA1,LCK,SMAD1,PIM3,MAP3K1,MIF,PCSK6,PRDX1,SERPINB2,SH3GLB1,PIK3CA,CYCS,FAIM,GIMAP5,PRKDC,PRODH,SPHK2,RTN4,SLAMF7,RAB27A,RARB,BCL6,RXRA,BDNF,BIK,IFIH1,DEPDC6,BNIP3,SOX2,SOX4,STAT1,BTG1,TGFB3,TGM2,THBS1,TNFAIP3,TP73,TPD52L1,C6,VCP,ZBTB16,PLEKHF1,BCL2L14,CALR,TXNDC5,…	regulation of apoptosis
GO:0051272	0.0167052	15	ADAM10,CCL26,EDN2,ERBB4,ETS1,INSR,ARHGAP5,LYN,PDGFA,BCL6,THBS1,PTP4A1,IRS2,CHST3,BCAR1	positive regulation of cellular component movement
GO:0010941	0.0167993	88	HIPK3,CDKN1A,RRAGA,CFL1,CLN3,ADRB2,DHCR24,NQO1,ECT2,ERBB4,ERCC2,EYA1,FOXO1,TRIM35,FOXO3,DAPK2,GAS1,GLI3,PGP,ANGPT1,HOXA13,BIRC3,IFI16,IL2,KCNMA1,LCK,SMAD1,PIM3,MAP3K1,MIF,PCSK6,PRDX1,SERPINB2,SH3GLB1,PIK3CA,CYCS,FAIM,GIMAP5,PRKDC,PRODH,SPHK2,RTN4,SLAMF7,RAB27A,RARB,BCL6,RXRA,BDNF,BIK,IFIH1,DEPDC6,BNIP3,SOX2,SOX4,STAT1,BTG1,TGFB3,TGM2,THBS1,TNFAIP3,TP73,TPD52L1,C6,VCP,ZBTB16,PLEKHF1,BCL2L14,CALR,T…	regulation of cell death
GO:0007229	0.0178358	10	ADAM10,COL16A1,FUT8,ITGA4,ITGB5,ITGB7,LAMA5,CEACAM1,DST,BCAR1	integrin-mediated signaling pathway
GO:0006040	0.0180377	6	GNE,CHST4,ST3GAL6,AMDHD2,UAP1,LARGE	amino sugar metabolic process
GO:0050906	0.0180377	6	NR2F6,LXN,SAG,RTP4,SLC12A2,SOX2	detection of stimulus involved in sensory perception
GO:0002712	0.018161	5	FCER1A,IL2,GIMAP5,BCL6,CD40	regulation of B cell mediated immunity
GO:0032946	0.0208974	9	CDKN1A,EFNB1,IL2,IL18,MIF,BCL6,CARD11,CD40,CD74	positive regulation of mononuclear cell proliferation
GO:0030838	0.0217162	4	CCL26,CDC42EP5,ARF6,MAP3K1	positive regulation of actin filament polymerization
GO:0045665	0.0221639	6	PRPF19,DLL1,HES1,SOX2,IRX3,CALR	negative regulation of neuron differentiation
GO:0044255	0.022299	59	GNE,PIGK,DHRS9,ST3GAL6,PECI,C5orf4,PPARGC1A,SLC27A2,CLN3,AADAC,ADH7,CRABP2,C3orf57,DECR1,C14orf147,EDN2,ACSL1,FCER1A,ABCD2,PTGR1,LPIN1,ACSBG1,PISD,ALOX15,PLA2G2D,COQ2,HADH,HPGD,MGST2,MIF,MTTP,PLA1A,PDGFA,PIGF,PIK3CA,PIK3R1,A4GALT,PRKAB2,SPHK2,AGPAT3,CHPT1,PDSS2,RBP1,ELOVL5,ELOVL4,PSAPL1,ALMS1,FA2H,PGAP1,CWH43,PLA2G12A,IRS2,B4GALT4,ST3GAL5,CH25H,LARGE,PRDX6,CD74,CD81	cellular lipid metabolic process
GO:0006629	0.0224234	26	BTN3A1,PLCD3,MGLL,OSBPL1A,SERPINA3,CYP24A1,CYP27A1,AKR1C1,PLD6,ALDH3B1,ALDH3A2,PLCL2,APOL2,LCN12,APOBEC1,KCNMA1,LRP2,ATP8B1,GIMAP5,AZGP1,INPP5E,RXRA,SORL1,SULT1E1,SULT2B1,VLDLR	lipid metabolic process
GO:0032413	0.0224928	3	ADRB2,STIM2,CALM3	negative regulation of ion transmembrane transporter activity
GO:0043266	0.0224928	3	KCNE3,ADRB2,HCRT	regulation of potassium ion transport
GO:0010627	0.0231224	32	HIPK3,TRIM13,NEK6,ADRB2,ECT2,FCER1A,TAB2,ZDHHC17,RICTOR,IL2,INSR,LGALS9,LYN,MAP3K1,MIF,PRDX1,GOLT1B,ZDHHC13,SLC20A1,SOX2,BST2,TGM2,TNFAIP3,TP73,TPD52L1,APOL3,CARD11,TNFSF10,CFLAR,VAPA,CD40,CD74	regulation of protein kinase cascade
GO:0006309	0.023221	5	DNASE1L3,CYCS,BNIP3,TPD52L1,CASP3	DNA fragmentation involved in apoptosis
GO:0009410	0.023221	5	AKR1C1,NQO1,AHR,AS3MT,AIP	response to xenobiotic stimulus
GO:0032526	0.0239452	7	LRP2,PDGFA,PTCH1,RXRA,BMP2,SOX2,KLF4	response to retinoic acid
GO:0030282	0.0243728	8	ADRB2,ERCC2,ALOX15,MGP,ANKH,BMP2,TGFB3,EIF2AK3	bone mineralization
GO:0051208	0.0254144	2	ATP7B,CALR	sequestering of calcium ion
GO:0001543	0.0254652	2	EDN2,NRIP1	ovarian follicle rupture
GO:0001678	0.0254652	2	PPARGC1A,FOXA3	cellular glucose homeostasis
GO:0001833	0.0254652	2	PRPF19,NDEL1	inner cell mass cell proliferation
GO:0003032	0.0254652	2	CYB5R4,TGFB3	detection of oxygen
GO:0007028	0.0254652	2	TFCP2L1,KIF5B	cytoplasm organization
GO:0015809	0.0254652	2	CLN3,SLC7A1	arginine transport
GO:0016048	0.0254652	2	NR2F6,LXN	detection of temperature stimulus
GO:0019372	0.0254652	2	ALOX15,HPGD	lipoxygenase pathway
GO:0031848	0.0254652	2	TERF2IP,ACD	protection from non-homologous end joining at telomere
GO:0035315	0.0254652	2	SPINK5,ERCC2	hair cell differentiation
GO:0042473	0.0254652	2	EYA1,GAS1	outer ear morphogenesis
GO:0043490	0.0254652	2	SLC1A3,SLC25A12	malate-aspartate shuttle
GO:0045591	0.0254652	2	IL2,GIMAP5	positive regulation of regulatory T cell differentiation
GO:0046085	0.0254652	2	ADK,NT5E	adenosine metabolic process
GO:0046683	0.0254652	2	AKR1C1,TYMS	response to organophosphorus
GO:0050951	0.0254652	2	NR2F6,LXN	sensory perception of temperature stimulus
GO:0070634	0.0254652	2	RHCG,SLC12A2	transepithelial ammonium transport
GO:0045165	0.0265289	16	ERBB4,EYA1,GAS1,GATA2,GLI3,DLL1,HES1,SMAD1,NOTCH4,CDON,MESP1,PRKDC,BMP2,SOX2,CASP3,KLF4	cell fate commitment
GO:0031103	0.0290537	4	VCAN,RXRA,NDEL1,CHST3	axon regeneration
GO:0043574	0.0290537	4	PEX1,PEX6,PEX12,LONP2	peroxisomal transport
GO:0051209	0.0291089	5	IBTK,LCK,LYN,TRPC1,CALM3	release of sequestered calcium ion into cytosol
GO:0051282	0.0291089	5	IBTK,LCK,LYN,TRPC1,CALM3	regulation of sequestering of calcium ion
GO:0032868	0.0291169	15	FOXO1,HSD11B2,APOBEC1,INSR,LYN,PIK3R1,PHIP,PRKDC,RXRA,CCL5,STAT1,VLDLR,IRS2,GGH,BCAR1	response to insulin stimulus
GO:0002274	0.0294531	10	ADAM10,NDRG1,EDN2,FCER1A,LYN,MIF,GIMAP5,THBS1,CD48,CD74	myeloid leukocyte activation
GO:0042493	0.0310193	25	CDKN1A,SCN11A,CTPS,EP300,ERBB4,ACSL1,HSD11B2,APOBEC1,LCK,LRP2,LYN,SMAD1,PDGFA,PTCH1,BDNF,CCL5,SLC1A3,SRD5A1,SRP19,STAT1,BCAR3,GGH,CCNE1,NAT8,DGCR2	response to drug
GO:0009636	0.0311153	9	CDKN1A,SLC6A14,AKR1C1,NQO1,PTGR1,LYN,SLC6A1,TYMS,SLC23A1	response to toxin
GO:0050670	0.031563	12	CDKN1A,EFNB1,IL27,IL2,IL18,MIF,BCL6,CASP3,CARD11,CD5,CD40,CD74	regulation of lymphocyte proliferation
GO:0070663	0.031563	12	CDKN1A,EFNB1,IL27,IL2,IL18,MIF,BCL6,CASP3,CARD11,CD5,CD40,CD74	regulation of leukocyte proliferation
GO:0008610	0.0317041	40	GNE,PIGK,DHRS9,C5orf4,STARD3,C3orf57,C14orf147,DHCR24,EDN2,FCER1A,PISD,ALOX15,COQ2,PRPF19,TFCP2L1,HSD11B2,MGST2,MIF,CYP39A1,PDGFA,CYB5R2,PIGF,A4GALT,PRKAB2,ACSS2,SPHK2,AGPAT3,CHPT1,PDSS2,ELOVL5,SRD5A1,ELOVL4,FA2H,PGAP1,CWH43,ST3GAL5,CH25H,LARGE,CD74,CD81	lipid biosynthetic process
GO:0050867	0.0317135	15	CDKN1A,DPP4,EFNB1,FCER1A,IL2,IL18,LCK,MIF,GIMAP5,BCL6,THBS1,CARD11,CD5,CD40,CD74	positive regulation of cell activation
GO:0006073	0.0323982	8	GYG1,INSR,PHKB,PPP1CA,PYGB,IRS2,GYG2,MGAM	cellular glucan metabolic process
GO:0019883	0.0334773	3	TAPBPL,TAPBP,CD74	antigen processing and presentation of endogenous antigen
GO:0043030	0.0334773	3	MIF,THBS1,CD74	regulation of macrophage activation
GO:0046006	0.0334773	3	IL2,IL18,CASP3	regulation of activated T cell proliferation
GO:0046685	0.0334773	3	CDKN1A,AS3MT,UROS	response to arsenic
GO:0031667	0.0335782	23	PPARGC1A,CLN3,CYP24A1,ACSL1,ATG4B,GATM,ANGPT1,FOXA3,HSD11B2,INSR,LRP2,MGP,PDGFA,PTCH1,RXRA,BMP2,SOX2,STAT1,VLDLR,NUAK2,BECN1,CCNE1,KLF4	response to nutrient levels
GO:0051251	0.0349995	13	CDKN1A,DPP4,EFNB1,IL2,IL18,LCK,MIF,GIMAP5,BCL6,CARD11,CD5,CD40,CD74	positive regulation of lymphocyte activation
GO:0008064	0.0351807	9	CCL26,CFL1,CDC42EP5,KANK1,ARF6,MAP3K1,LIMA1,SPTB,ARPC5L	regulation of actin polymerization or depolymerization
GO:0042127	0.0353065	69	TOB1,ADAM10,TRIB1,CCL26,CSK,ADRB2,ARX,DHCR24,DPP4,EDN2,ERBB4,ETS1,FOXO1,TRIM35,HEY2,GAS1,GNL3,SESN1,UTP20,GLI3,CXCL1,HES1,APOBEC1,IGFBP5,INSR,KRT4,LAMA5,ARHGAP5,LYN,SMAD1,ASPH,MST1R,NDN,NDUFS4,NOS2,PDGFA,PDGFC,AZGP1,PTCH1,PTGER2,BAI1,RARB,RARRES3,RXRA,BDNF,S100A6,LHX5,BMP2,MARCKSL1,SOX2,SOX4,STAT1,BTG1,TGFB3,TGM2,THBS1,UMOD,ZBTB16,CALR,CAPN1,CDC7,IRS2,BECN1,FGF17,TIMELESS,SCGB3A1,KLF4,EEF1E1,CD81	regulation of cell proliferation
GO:0006044	0.0358586	5	GNE,CHST4,AMDHD2,UAP1,LARGE	N-acetylglucosamine metabolic process
GO:0008038	0.0358586	5	SEMA3A,DYNLL2,EFNB3,NDN,BDNF	neuron recognition
GO:0050873	0.0358586	5	PPARGC1A,ADRB2,ALDH6A1,BNIP3,PEX11A	brown fat cell differentiation
GO:0002252	0.0364094	24	AP2S1,CD55,AP2B1,DPP4,FCER1A,IL27,APOBEC1,IL2,LYN,NOS2,PRDX1,GIMAP5,PRKDC,SLAMF7,RAB27A,BCL6,CFB,BNIP3,C6,SLA2,FCN3,CD8A,CD40,CD74	immune effector process
GO:0009605	0.037581	89	CHST4,ADAM10,CDKN1A,CCL26,SEMA3A,CREB3,PPARGC1A,MGLL,SERPINA3,CLN3,ADORA3,VCAN,CTNNA2,ADRB2,CYP24A1,CD55,DSP,EDN2,ELF3,F5,ACSL1,FCER1A,ATG4B,APOL2,ALOX15,IL27,PLA2G2D,GATM,ANGPT1,CXCL17,GPX2,CXCL1,BLNK,FOXA3,HSD11B2,IL1RAP,IL2,INHBB,INSR,KAL1,KCNMA1,LRP2,LYN,SMAD1,MDK,MAP3K1,MGP,MIF,NFE2L1,NT5E,SERPINB2,PDGFA,PLP2,PLSCR1,IL20RA,LXN,PTCH1,SHROOM3,RAB27A,RALA,BCL6,RXRA,CFB,SAG,SCNN1G,CCL5,NFKBIZ,BM…	response to external stimulus
GO:0021545	0.0376862	4	GLI3,HOXA1,HES1,SLC1A3	cranial nerve development
GO:0009967	0.0404364	35	TRIM13,NEK6,ADRB2,ECT2,FCER1A,TAB2,ZDHHC17,RICTOR,GAS1,IL2,INSR,LCK,LGALS9,LYN,MIF,GOLT1B,ZDHHC13,BMP2,SLC20A1,SOX2,SOX4,BST2,TGFB3,TGM2,THBS1,TPD52L1,APOL3,CARD11,TNFSF10,CFLAR,VAPA,CD8A,EEF1E1,CD40,CD74	positive regulation of signal transduction
GO:0006865	0.0418029	13	SLC6A14,CLN3,FOLR1,SLC38A2,SLC13A3,SLC1A3,SLC1A4,SLC6A1,SLC6A9,SLC7A1,SLC7A2,SLC25A12,SLC7A6	amino acid transport
GO:0015698	0.0418545	11	SLC12A7,CLIC1,SLC26A2,SLC13A4,ENPP3,CLIC5,FXYD1,ANKH,SLC26A6,SLC12A2,SLC20A1	inorganic anion transport
GO:0043583	0.0420347	12	SIX2,EYA1,GAS1,DLL1,HOXA1,HES1,KCNMA1,PDGFA,CLIC5,BDNF,SOX2,TGFB3	ear development
GO:0055085	0.0422914	59	SLC19A2,SLC12A7,SEC61B,SCN11A,SLC25A25,SPNS2,SLC16A14,ADRB2,SLC26A2,SLC16A9,SLC9A8,ABCB9,FOLR1,SEC61G,SLC16A8,SLC13A4,TIMM10,SCARA5,SEC61A1,SLC25A24,KCNB1,KCNMA1,ATP6V0A4,RHCG,PEX6,ATP5O,ATP7B,SLC37A1,SLC25A36,DDX19A,SLC39A4,TMEM48,SLC45A4,STIM2,ABCD3,RANBP2,RRBP1,SCN4A,SLC13A3,SLC26A6,SLC7A1,SLC7A2,SLC9A2,SLC12A2,SLC18A3,TRPC1,UCP2,SLC39A7,CALM3,SFXN3,TOMM40L,SLC25A33,SLC25A12,ABCC3,SLC7A6,SLC16…	transmembrane transport
GO:0000904	0.0426732	31	SEMA3A,VCAN,CTNNA2,ARX,EFNB1,EFNB3,BAMBI,GAS1,HOXA1,HES1,KAL1,LAMA5,SMAD1,NDN,NOTCH4,NTN3,CLIC5,RTN4,BAI1,LRRC4C,RXRA,BDNF,S100A6,BMP2,SLC1A3,TGFB3,NDEL1,SLITRK6,ARHGEF1,CHST3,ULK2	cell morphogenesis involved in differentiation
GO:0044262	0.0429597	44	GNE,CHST4,AKR1A1,ST3GAL6,PPARGC1A,B3GNT1,ENO1,TRAK1,RPIA,FUT8,GALNT1,GAPDH,GK,COQ2,GMDS,GXYLT1,GYG1,HK1,HK2,IDH1,INSR,LRP2,MAN2C1,AMDHD2,DCXR,CHST15,PDK4,GALNT7,PFKFB2,PGD,PHKB,PIK3CA,PPP1CA,MAN1C1,PYGB,ST3GAL4,UAP1,GXYLT2,IRS2,ST3GAL5,GYG2,MGAM,LARGE,MPDU1	cellular carbohydrate metabolic process
GO:0045944	0.0456766	37	SIX2,PPARGC1A,CREB3L4,ADRB2,GLIS3,E2F1,AHR,EP300,ERCC2,ETS1,FOXO1,FOXO3,GATA2,NUFIP1,GLI3,HMGB2,HOXA1,HOXA13,HES1,IL2,IRF1,SMAD1,MAP3K1,MESP1,PRKDC,CALCOCO1,ZNF462,RARB,RXRA,BMP2,SOX2,SUPT5H,TGFB3,TFEB,NRIP1,KLF4,HAND2	positive regulation of transcription from RNA polymerase II promoter
GO:0002690	0.0467312	3	ADAM10,EDN2,THBS1	positive regulation of leukocyte chemotaxis
GO:0006744	0.0467312	3	COQ2,COQ4,PDSS2	ubiquinone biosynthetic process
GO:0007431	0.0467312	3	TFCP2L1,LAMA5,TGFB3	salivary gland development
GO:0014015	0.0467312	3	PRPF19,LYN,BMP2	positive regulation of gliogenesis
GO:0016558	0.0467312	3	PEX1,PEX6,PEX12	protein import into peroxisome matrix
GO:0032006	0.0467312	3	RICTOR,DEPDC6,SLC7A1	regulation of TOR signaling pathway
GO:0042451	0.0467312	3	ADK,NT5E,PRTFDC1	purine nucleoside biosynthetic process
GO:0042455	0.0467312	3	ADK,NT5E,PRTFDC1	ribonucleoside biosynthetic process
GO:0045061	0.0467312	3	CARD11,CD3D,CD74	thymic T cell selection
GO:0045191	0.0467312	3	IL2,BCL6,CD40	regulation of isotype switching
GO:0002053	0.0476292	4	GAS1,ARHGAP5,PDGFA,IRS2	positive regulation of mesenchymal cell proliferation
GO:0033280	0.0476292	4	CYP24A1,INSR,LRP2,RXRA	response to vitamin D
GO:0001547	0.0477292	2	FOXO3,CCNE1	antral ovarian follicle growth
GO:0001710	0.0477292	2	SMAD1,KLF4	mesodermal cell fate commitment
GO:0002903	0.0477292	2	IL2,BCL6	negative regulation of B cell apoptosis
GO:0006069	0.0477292	2	ADH1C,ADH7	ethanol oxidation
GO:0006166	0.0477292	2	ADK,PRTFDC1	purine ribonucleoside salvage
GO:0007171	0.0477292	2	ADRB2,PDGFC	activation of transmembrane receptor protein tyrosine kinase activity
GO:0009649	0.0477292	2	NR2F6,PER1	entrainment of circadian clock
GO:0010748	0.0477292	2	THBS1,IRS2	negative regulation of plasma membrane long-chain fatty acid transport
GO:0014912	0.0477292	2	TRIB1,IGFBP5	negative regulation of smooth muscle cell migration
GO:0016241	0.0477292	2	CLN3,BECN1	regulation of macroautophagy
GO:0016266	0.0477292	2	GXYLT1,GXYLT2	O-glycan processing
GO:0034308	0.0477292	2	ADH1C,ADH7	monohydric alcohol metabolic process
GO:0043508	0.0477292	2	HIPK3,TP73	negative regulation of JUN kinase activity
GO:0043518	0.0477292	2	MIF,CD74	negative regulation of DNA damage response, signal transduction by p53 class mediator
GO:0045601	0.0477292	2	NOTCH4,BTG1	regulation of endothelial cell differentiation
GO:0045898	0.0477292	2	AHR,ATF7IP	regulation of RNA polymerase II transcriptional preinitiation complex assembly
GO:0048630	0.0477292	2	ADRB2,IGFBP5	skeletal muscle tissue growth
GO:0051290	0.0477292	2	INSR,PDSS2	protein heterotetramerization
GO:0070207	0.0477292	2	SCARA5,MIF	protein homotrimerization
GO:0002449	0.0484742	14	CD55,DPP4,FCER1A,IL2,PRDX1,GIMAP5,SLAMF7,RAB27A,BCL6,C6,SLA2,CD8A,CD40,CD74	lymphocyte mediated immunity

## Sheet: report-KEGG_FDR.txt
TERMID	P	# Genes	Genes	Description
KEGG:00140	0.000179851	4	AKR1C1,SRD5A1,SULT1E1,SULT2B1	Steroid hormone biosynthesis
KEGG:00920	0.00378863	2	SULT1E1,SULT2B1	Sulfur metabolism
KEGG:00120	0.00707775	2	CYP39A1,CH25H	Primary bile acid biosynthesis
KEGG:04144	0.0153367	5	ADRB2,ERBB4,CHMP4A,HLA-A,SMAP2	Endocytosis
KEGG:00830	0.0459645	2	DHRS9,ADH1C	Retinol metabolism

## Sheet: report-GOBP_FDR.txt
TERMID	P	# Genes	Genes	Description
GO:0045749	0.00243298	2	GAS1,BCL6	negative regulation of S phase of mitotic cell cycle
GO:0050869	0.00515701	2	BCL6,SLA2	negative regulation of B cell activation
GO:0009636	0.00718759	3	AKR1C1,SLC6A1,SLC23A1	response to toxin
GO:0071466	0.0078046	2	AKR1C1,AS3MT	cellular response to xenobiotic stimulus
GO:0009611	0.00802161	10	MGLL,ADRB2,CD55,ELF3,GPX2,MDK,NFE2L1,SERPINB2,BCL6,C6	response to wounding
GO:0019724	0.00820522	1	SLA2	B cell mediated immunity
GO:0009609	0.00842359	1	GPX2	response to symbiotic bacterium
GO:0015888	0.00842359	1	SLC19A2	thiamin transport
GO:0018872	0.00842359	1	AS3MT	arsonoacetate metabolic process
GO:0021831	0.00842359	1	ARX	embryonic olfactory bulb interneuron precursor migration
GO:0043380	0.00842359	1	BCL6	regulation of memory T cell differentiation
GO:0048203	0.00842359	1	WIPI1	vesicle targeting, trans-Golgi to endosome
GO:0051939	0.00842359	1	SLC6A1	gamma-aminobutyric acid import
GO:0060074	0.00842359	1	ERBB4	synapse maturation
GO:0070837	0.00842359	1	SLC23A1	dehydroascorbic acid transport
GO:0050896	0.00844392	33	IRF9,IFI44,POLQ,CTSC,MGLL,ADRB2,CD55,AKR1C1,ELF3,ERBB4,GMPR,ANGPT1,GPX2,HLA-A,ISG20,MDK,NFE2L1,SERPINB2,PER1,PFKFB2,DDIT4,ANKH,AS3MT,BCL6,SCNN1A,HIF3A,SLC6A1,SRD5A1,C6,TFEB,PHF17,SLA2,SLC23A1	response to stimulus
GO:0002250	0.00902747	4	CD55,BCL6,C6,SLA2	adaptive immune response
GO:0009409	0.00984267	2	ADRB2,GMPR	response to cold
GO:0016338	0.0109407	2	CLDN7,CLDN8	calcium-independent cell-cell adhesion
GO:0033261	0.0109407	2	GAS1,BCL6	regulation of S phase
GO:0016064	0.0116374	3	CD55,BCL6,C6	immunoglobulin mediated immune response
GO:0010648	0.0120214	6	ADRB2,GAS1,DDIT4,BCL6,SLC6A1,SLA2	negative regulation of cell communication
GO:0016197	0.0140243	3	ADRB2,RHOBTB3,WIPI1	endosome transport
GO:0002443	0.0142783	4	CD55,BCL6,C6,SLA2	leukocyte mediated immunity
GO:0002024	0.0167769	1	ADRB2	diet induced thermogenesis
GO:0002025	0.0167769	1	ADRB2	vasodilation by norepinephrine-epinephrine involved in regulation of systemic arterial blood pressure
GO:0006042	0.0167769	1	UAP1	glucosamine biosynthetic process
GO:0006048	0.0167769	1	UAP1	UDP-N-acetylglucosamine biosynthetic process
GO:0006423	0.0167769	1	CARS	cysteinyl-tRNA aminoacylation
GO:0021759	0.0167769	1	ARX	globus pallidus development
GO:0030573	0.0167769	1	CYP39A1	bile acid catabolic process
GO:0032764	0.0167769	1	BCL6	negative regulation of mast cell cytokine production
GO:0033133	0.0167769	1	PFKFB2	positive regulation of glucokinase activity
GO:0033552	0.0167769	1	ANGPT1	response to vitamin B3
GO:0043268	0.0167769	1	ADRB2	positive regulation of potassium ion transport
GO:0045608	0.0167769	1	DLL1	negative regulation of auditory receptor cell differentiation
GO:0045631	0.0167769	1	DLL1	regulation of mechanoreceptor differentiation
GO:0048294	0.0167769	1	BCL6	negative regulation of isotype switching to IgE isotypes
GO:0048633	0.0167769	1	ADRB2	positive regulation of skeletal muscle tissue growth
GO:0050849	0.0167769	1	SLA2	negative regulation of calcium-mediated signaling
GO:0070904	0.0167769	1	SLC23A1	transepithelial L-ascorbic acid transport
GO:0045665	0.017184	2	DLL1,IRX3	negative regulation of neuron differentiation
GO:0050727	0.017371	3	ADRB2,GPX2,BCL6	regulation of inflammatory response
GO:0006958	0.0185769	2	CD55,C6	complement activation, classical pathway
GO:0045927	0.0195748	3	ADRB2,ARX,TFCP2L1	positive regulation of growth
GO:0030500	0.0200159	2	ADRB2,ANKH	regulation of bone mineralization
GO:0050679	0.0200159	2	ERBB4,GAS1	positive regulation of epithelial cell proliferation
GO:0045768	0.0230285	2	ERBB4,ANGPT1	positive regulation of anti-apoptosis
GO:0007346	0.0234267	4	SIK1,GAS1,PIM3,BCL6	regulation of mitotic cell cycle
GO:0002683	0.0235759	3	GPX2,BCL6,SLA2	negative regulation of immune system process
GO:0006959	0.0235759	3	CD55,C6,TFEB	humoral immune response
GO:0048871	0.0235759	3	ADRB2,ERBB4,GPX2	multicellular organismal homeostasis
GO:0006366	0.0238006	12	IRF9,CHD3,SIK1,ADRB2,ELF3,TFCP2L1,NFE2L1,BCL6,HIF3A,KLF9,TFEB,SLA2	transcription from RNA polymerase II promoter
GO:0031348	0.0246005	2	ADRB2,GPX2	negative regulation of defense response
GO:0001757	0.0250606	1	DLL1	somite specification
GO:0002032	0.0250606	1	ADRB2	desensitization of G-protein coupled receptor protein signaling pathway by arrestin
GO:0002070	0.0250606	1	TFCP2L1	epithelial cell maturation
GO:0002862	0.0250606	1	GPX2	negative regulation of inflammatory response to antigenic stimulus
GO:0006003	0.0250606	1	PFKFB2	fructose 2,6-bisphosphate metabolic process
GO:0006089	0.0250606	1	PFKFB2	lactate metabolic process
GO:0007028	0.0250606	1	TFCP2L1	cytoplasm organization
GO:0021826	0.0250606	1	ARX	substrate-independent telencephalic tangential migration
GO:0021853	0.0250606	1	ARX	cerebral cortex GABAergic interneuron migration
GO:0032230	0.0250606	1	ERBB4	positive regulation of synaptic transmission, GABAergic
GO:0042473	0.0250606	1	GAS1	outer ear morphogenesis
GO:0042904	0.0250606	1	DHRS9	9-cis-retinoic acid biosynthetic process
GO:0045629	0.0250606	1	BCL6	negative regulation of T-helper 2 cell differentiation
GO:0046683	0.0250606	1	AKR1C1	response to organophosphorus
GO:0050847	0.0250606	1	KLF9	progesterone receptor signaling pathway
GO:0070254	0.0250606	1	AGR2	mucus secretion
GO:0023057	0.028877	5	ADRB2,GAS1,DDIT4,BCL6,SLA2	negative regulation of signaling process
GO:0051260	0.0308309	3	AKR1C1,ANGPT1,SLC6A1	protein homooligomerization
GO:0002701	0.0332752	1	BCL6	negative regulation of production of molecular mediator of immune response
GO:0002829	0.0332752	1	BCL6	negative regulation of T-helper 2 type immune response
GO:0002903	0.0332752	1	BCL6	negative regulation of B cell apoptosis
GO:0006069	0.0332752	1	ADH1C	ethanol oxidation
GO:0006702	0.0332752	1	SRD5A1	androgen biosynthetic process
GO:0007171	0.0332752	1	ADRB2	activation of transmembrane receptor protein tyrosine kinase activity
GO:0008210	0.0332752	1	SULT1E1	estrogen metabolic process
GO:0009649	0.0332752	1	PER1	entrainment of circadian clock
GO:0010765	0.0332752	1	ADRB2	positive regulation of sodium ion transport
GO:0016266	0.0332752	1	GXYLT2	O-glycan processing
GO:0018106	0.0332752	1	PDK4	peptidyl-histidine phosphorylation
GO:0034308	0.0332752	1	ADH1C	monohydric alcohol metabolic process
GO:0035024	0.0332752	1	BCL6	negative regulation of Rho protein signal transduction
GO:0042723	0.0332752	1	SLC19A2	thiamin and derivative metabolic process
GO:0045844	0.0332752	1	ADRB2	positive regulation of striated muscle tissue development
GO:0045879	0.0332752	1	GAS1	negative regulation of smoothened signaling pathway
GO:0045880	0.0332752	1	GAS1	positive regulation of smoothened signaling pathway
GO:0051927	0.0332752	1	ADRB2	negative regulation of calcium ion transport via voltage-gated calcium channel activity
GO:0010810	0.0349004	2	CCDC80,BCL6	regulation of cell-substrate adhesion
GO:0006694	0.035008	3	TFCP2L1,CYP39A1,CH25H	steroid biosynthetic process
GO:0051093	0.0350559	5	ADRB2,DLL1,LMO2,BCL6,IRX3	negative regulation of developmental process
GO:0002541	0.0367544	2	CD55,C6	activation of plasma proteins involved in acute inflammatory response
GO:0002253	0.0369562	3	CD55,C6,SLA2	activation of immune response
GO:0055114	0.0376181	9	DHRS9,ADH1C,AKR1C1,CYP4X1,GMPR,GPX2,CYP39A1,SRD5A1,CH25H	oxidation reduction
GO:0007565	0.0380335	3	TFCP2L1,SULT1E1,KLF9	female pregnancy
GO:0032102	0.0405731	2	ADRB2,GPX2	negative regulation of response to external stimulus
GO:0000738	0.0414213	1	ISG20	DNA catabolic process, exonucleolytic
GO:0002634	0.0414213	1	BCL6	regulation of germinal center formation
GO:0006658	0.0414213	1	PLA1A	phosphatidylserine metabolic process
GO:0007386	0.0414213	1	DLL1	compartment pattern formation
GO:0015851	0.0414213	1	SLC23A1	nucleobase transport
GO:0021800	0.0414213	1	ARX	cerebral cortex tangential migration
GO:0021889	0.0414213	1	ARX	olfactory bulb interneuron differentiation
GO:0032229	0.0414213	1	SLC6A1	negative regulation of synaptic transmission, GABAergic
GO:0042448	0.0414213	1	DHRS9	progesterone metabolic process
GO:0043371	0.0414213	1	BCL6	negative regulation of CD4-positive, alpha beta T cell differentiation
GO:0043981	0.0414213	1	PHF17	histone H4-K5 acetylation
GO:0043982	0.0414213	1	PHF17	histone H4-K8 acetylation
GO:0043983	0.0414213	1	PHF17	histone H4-K12 acetylation
GO:0045647	0.0414213	1	LMO2	negative regulation of erythrocyte differentiation
GO:0045986	0.0414213	1	ADRB2	negative regulation of smooth muscle contraction
GO:0051930	0.0414213	1	ADRB2	regulation of sensory perception of pain
GO:0060056	0.0414213	1	ELF3	mammary gland involution
GO:0042445	0.0448308	3	DHRS9,SRD5A1,SULT1E1	hormone metabolic process
GO:0006629	0.0453411	11	DHRS9,MGLL,AKR1C1,C14orf147,TFCP2L1,CYP39A1,PLA1A,SRD5A1,SULT1E1,SULT2B1,CH25H	lipid metabolic process
GO:0030879	0.0465672	2	ELF3,ERBB4	mammary gland development
GO:0008209	0.0490214	1	DHRS9	androgen metabolic process
GO:0009744	0.0494995	1	SLC6A1	response to sucrose stimulus
GO:0031649	0.0494995	1	ADRB2	heat generation
GO:0043129	0.0494995	1	ERBB4	surfactant homeostasis
GO:0051702	0.0494995	1	GPX2	interaction with symbiont

## Sheet: report-KEGG_BIONET.txt
TERMID	P	# Genes	Genes	Description
KEGG:00920	0.000742716	2	SULT1E1,SULT2B1	Sulfur metabolism
KEGG:00140	0.00719611	2	SULT1E1,SULT2B1	Steroid hormone biosynthesis
KEGG:04920	0.0194491	2	PPARGC1A,RXRA	Adipocytokine signaling pathway
KEGG:03320	0.0200989	2	RXRA,UBC	PPAR signaling pathway
KEGG:05200	0.0223178	4	BIRC3,JUN,RXRA,STAT1	Pathways in cancer
KEGG:05222	0.0341057	2	BIRC3,RXRA	Small cell lung cancer
KEGG:04012	0.0374318	2	ERBB4,JUN	ErbB signaling pathway
KEGG:04620	0.0408797	2	JUN,STAT1	Toll-like receptor signaling pathway

## Sheet: report-GOBP_BIONET.txt
TERMID	P	# Genes	Genes	Description
GO:0007171	0.00925206	1	ADRB2	activation of transmembrane receptor protein tyrosine kinase activity
GO:0007568	0.0231686	2	JUN,RXRA	aging
GO:0002287	0.032023	1	BCL6	alpha-beta T cell activation during immune response
GO:0060249	0.0223278	2	ADRB2,ERBB4	anatomical structure homeostasis
GO:0006916	0.0106585	3	ERBB4,HMGB1,BIRC3	anti-apoptosis
GO:0031103	0.0297688	1	RXRA	axon regeneration
GO:0006288	0.00463638	1	HMGB1	base-excision repair, DNA ligation
GO:0065007	0.0107274	20	IRF9,PPARGC1A,CHD3,FAM107A,ADRB2,TSC22D3,ERBB4,HMGB1,BIRC3,JUN,LMO2,NFE2L1,NFE2L2,PKP1,DDIT4,BCL6,RXRA,STAT1,SULT1E1,KLF9	biological regulation
GO:0045453	0.0476619	1	ADRB2	bone resorption
GO:0050873	0.000960444	2	PPARGC1A,ADRB2	brown fat cell differentiation
GO:0035051	0.0432186	1	RXRA	cardiac cell differentiation
GO:0060038	0.0275095	1	RXRA	cardiac muscle cell proliferation
GO:0003231	0.049876	1	RXRA	cardiac ventricle development
GO:0002294	0.0297688	1	BCL6	CD4-positive, alpha-beta T cell differentiation during immune response
GO:0001678	0.0069468	1	PPARGC1A	cellular glucose homeostasis
GO:0070887	0.0226084	3	NFE2L2,RXRA,STAT1	cellular response to chemical stimulus
GO:0032870	0.0357433	2	RXRA,STAT1	cellular response to hormone stimulus
GO:0032869	0.0113672	2	RXRA,STAT1	cellular response to insulin stimulus
GO:0051365	0.00463638	1	JUN	cellular response to potassium ion starvation		*
GO:0071445	0.0476619	1	NFE2L2	cellular response to protein stimulus
GO:0033554	0.00868231	5	HMGB1,JUN,NFE2L2,BCL6,RXRA	cellular response to stress
GO:0006325	0.0434245	3	PPARGC1A,CHD3,HMGB1	chromatin organization
GO:0006423	0.00463638	1	CARS	cysteinyl-tRNA aminoacylation
GO:0016265	0.00181408	8	ADRB2,HMGB1,BIRC3,JUN,DDIT4,BCL6,RXRA,STAT1	death
GO:0006952	0.0335052	4	ADRB2,NFE2L1,BCL6,RXRA	defense response
GO:0002032	0.0069468	1	ADRB2	desensitization of G-protein coupled receptor protein signaling pathway by arrestin
GO:0002024	0.00463638	1	ADRB2	diet induced thermogenesis
GO:0032392	0.0476619	1	HMGB1	DNA geometric change
GO:0006266	0.0184217	1	HMGB1	DNA ligation
GO:0006268	0.032023	1	HMGB1	DNA unwinding during replication
GO:0007566	0.049876	1	KLF9	embryo implantation		*
GO:0035162	0.0207013	1	LMO2	embryonic hemopoiesis
GO:0030968	0.0454427	1	NFE2L2	endoplasmic reticulum unfolded protein response		*
GO:0008333	0.0297688	1	ADRB2	endosome to lysosome transport		*
GO:0048821	0.0252452	1	BCL6	erythrocyte development
GO:0034101	0.00739459	2	LMO2,BCL6	erythrocyte homeostasis
GO:0008210	0.00925206	1	SULT1E1	estrogen metabolic process
GO:0007565	0.00947034	2	RXRA,SULT1E1	female pregnancy
GO:0060419	0.032023	1	RXRA	heart growth
GO:0031649	0.0138471	1	ADRB2	heat generation
GO:0006783	0.0454427	1	NFE2L1	heme biosynthetic process
GO:0048534	0.0258544	3	JUN,LMO2,BCL6	hemopoietic or lymphoid organ development
GO:0042592	0.0291636	4	PPARGC1A,JUN,LMO2,BCL6	homeostatic process
GO:0002381	0.0387554	1	BCL6	immunoglobulin production during immune response
GO:0045103	0.0454427	1	VIM	intermediate filament-based process
GO:0044419	0.0251386	3	RXRA,STAT1,VIM	interspecies interaction between organisms
GO:0030522	0.0086453	2	PPARGC1A,KLF9	intracellular receptor-mediated signaling pathway
GO:0035026	0.00232078	1	JUN	leading edge cell differentiation		*
GO:0031663	0.0275095	1	STAT1	lipopolysaccharide-mediated signaling pathway		*
GO:0007494	0.0115522	1	RXRA	midgut development
GO:0007005	0.0317884	2	PPARGC1A,JUN	mitochondrion organization
GO:0032501	0.00912228	14	IRF9,PPARGC1A,ADRB2,ERBB4,BIRC3,JUN,LMO2,NFE2L2,PKP1,BCL6,RXRA,SCNN1A,STAT1,KLF9	multicellular organismal process
GO:0033002	0.000179847	3	JUN,RXRA,STAT1	muscle cell proliferation
GO:0060537	0.0342385	2	ADRB2,RXRA	muscle tissue development
GO:0022401	0.0161369	1	ADRB2	negative adaptation of signaling pathway
GO:0002820	0.0229758	1	BCL6	negative regulation of adaptive immune response
GO:0046636	0.0252452	1	BCL6	negative regulation of alpha-beta T cell activation
GO:0050869	0.0297688	1	BCL6	negative regulation of B cell activation
GO:0002903	0.00925206	1	BCL6	negative regulation of B cell apoptosis
GO:0048519	0.0373708	7	ERBB4,HMGB1,BIRC3,JUN,LMO2,DDIT4,RXRA	negative regulation of biological process		*
GO:0045776	0.0432186	1	ADRB2	negative regulation of blood pressure
GO:0051927	0.00925206	1	ADRB2	negative regulation of calcium ion transport via voltage-gated calcium channel activity
GO:0043371	0.0115522	1	BCL6	negative regulation of CD4-positive, alpha beta T cell differentiation
GO:0010648	0.0150054	3	ADRB2,DDIT4,BCL6	negative regulation of cell communication
GO:0008285	0.0341761	3	JUN,BCL6,RXRA	negative regulation of cell proliferation
GO:0001953	0.0207013	1	BCL6	negative regulation of cell-matrix adhesion
GO:0045910	0.0161369	1	BCL6	negative regulation of DNA recombination
GO:0045647	0.0115522	1	LMO2	negative regulation of erythrocyte differentiation
GO:0045744	0.0365163	1	ADRB2	negative regulation of G-protein coupled receptor protein signaling pathway
GO:0043271	0.0342722	1	ADRB2	negative regulation of ion transport		*
GO:0048294	0.00463638	1	BCL6	negative regulation of isotype switching to IgE isotypes
GO:0032764	0.00463638	1	BCL6	negative regulation of mast cell cytokine production
GO:0040015	0.0161369	1	ADRB2	negative regulation of multicellular organism growth		*
GO:0030279	0.0229758	1	ADRB2	negative regulation of ossification
GO:0002701	0.00925206	1	BCL6	negative regulation of production of molecular mediator of immune response
GO:0043069	0.00658993	4	ERBB4,HMGB1,BIRC3,BCL6	negative regulation of programmed cell death
GO:0031953	0.0115522	1	JUN	negative regulation of protein amino acid autophosphorylation
GO:0048585	0.0179414	2	ADRB2,BCL6	negative regulation of response to stimulus
GO:0035024	0.00925206	1	BCL6	negative regulation of Rho protein signal transduction
GO:0017055	0.00232078	1	HMGB1	negative regulation of RNA polymerase II transcriptional preinitiation complex assembly
GO:0045749	0.0207013	1	BCL6	negative regulation of S phase of mitotic cell cycle
GO:0023057	0.0113987	3	ADRB2,DDIT4,BCL6	negative regulation of signaling process
GO:0051058	0.0207013	1	BCL6	negative regulation of small GTPase mediated signal transduction
GO:0045986	0.0115522	1	ADRB2	negative regulation of smooth muscle contraction
GO:0045581	0.0252452	1	BCL6	negative regulation of T cell differentiation
GO:0045629	0.0069468	1	BCL6	negative regulation of T-helper 2 cell differentiation
GO:0002829	0.00925206	1	BCL6	negative regulation of T-helper 2 type immune response
GO:0045892	0.0373251	3	HMGB1,BCL6,RXRA	negative regulation of transcription, DNA-dependent
GO:0032410	0.0297688	1	ADRB2	negative regulation of transporter activity
GO:0051170	0.0248894	2	JUN,BCL6	nuclear import
GO:0018108	0.0160851	2	ERBB4,STAT1	peptidyl-tyrosine phosphorylation
GO:0043065	0.00852261	4	ADRB2,BCL6,RXRA,STAT1	positive regulation of apoptosis
GO:0030890	0.0409895	1	BCL6	positive regulation of B cell proliferation
GO:0048518	0.0377011	8	PPARGC1A,ADRB2,ERBB4,JUN,NFE2L2,BCL6,RXRA,STAT1	positive regulation of biological process
GO:0009891	0.00906932	5	PPARGC1A,ADRB2,JUN,NFE2L2,RXRA	positive regulation of biosynthetic process
GO:0030501	0.0365163	1	ADRB2	positive regulation of bone mineralization
GO:0010942	0.00173005	5	ADRB2,JUN,BCL6,RXRA,STAT1	positive regulation of cell death
GO:0008284	0.028782	3	ADRB2,ERBB4,BCL6	positive regulation of cell proliferation
GO:0010676	0.0387554	1	PPARGC1A	positive regulation of cellular carbohydrate metabolic process
GO:0051272	0.0171884	2	ERBB4,BCL6	positive regulation of cellular component movement
GO:0046321	0.0161369	1	PPARGC1A	positive regulation of fatty acid oxidation
GO:0045722	0.00463638	1	PPARGC1A	positive regulation of gluconeogenesis
GO:0046326	0.0476619	1	ERBB4	positive regulation of glucose import
GO:0045823	0.0297688	1	ADRB2	positive regulation of heart contraction
GO:0035066	0.0069468	1	PPARGC1A	positive regulation of histone acetylation
GO:0045657	0.00463638	1	JUN	positive regulation of monocyte differentiation
GO:0043525	0.0342722	1	JUN	positive regulation of neuron apoptosis
GO:0051173	0.006653	5	PPARGC1A,ADRB2,JUN,NFE2L2,RXRA	positive regulation of nitrogen compound metabolic process
GO:0043268	0.00463638	1	ADRB2	positive regulation of potassium ion transport
GO:0051254	0.00176993	5	PPARGC1A,ADRB2,JUN,NFE2L2,RXRA	positive regulation of RNA metabolic process
GO:0048633	0.00463638	1	ADRB2	positive regulation of skeletal muscle tissue growth
GO:0048661	0.00127343	2	JUN,STAT1	positive regulation of smooth muscle cell proliferation
GO:0010765	0.00925206	1	ADRB2	positive regulation of sodium ion transport
GO:0045844	0.00925206	1	ADRB2	positive regulation of striated muscle tissue development
GO:0032230	0.0069468	1	ERBB4	positive regulation of synaptic transmission, GABAergic
GO:0045941	0.00354122	5	PPARGC1A,ADRB2,JUN,NFE2L2,RXRA	positive regulation of transcription
GO:0045944	0.00437865	4	PPARGC1A,ADRB2,JUN,RXRA	positive regulation of transcription from RNA polymerase II promoter
GO:0051971	0.0454427	1	ERBB4	positive regulation of transmission of nerve impulse		*
GO:0045909	0.0207013	1	ADRB2	positive regulation of vasodilation
GO:0050847	0.0069468	1	KLF9	progesterone receptor signaling pathway
GO:0012501	0.00946599	5	ADRB2,JUN,DDIT4,RXRA,STAT1	programmed cell death
GO:0006461	0.0259612	4	PPARGC1A,ADRB2,HMGB1,BIRC3	protein complex assembly
GO:0017038	0.0420136	2	JUN,BCL6	protein import
GO:0000060	0.0481164	1	BCL6	protein import into nucleus, translocation
GO:0034504	0.0289461	2	JUN,BCL6	protein localization in nucleus
GO:0050821	0.0432186	1	PPARGC1A	protein stabilization
GO:0046637	0.0476619	1	BCL6	regulation of alpha-beta T cell differentiation
GO:0090066	0.042479	3	FAM107A,ADRB2,BCL6	regulation of anatomical structure size
GO:0042981	0.0283983	3	ERBB4,HMGB1,BIRC3	regulation of apoptosis
GO:0002712	0.0387554	1	BCL6	regulation of B cell mediated immunity
GO:0051098	0.0420136	2	PPARGC1A,ADRB2	regulation of binding
GO:0043255	0.0454427	1	PPARGC1A	regulation of carbohydrate biosynthetic process
GO:0010941	0.0309983	3	ERBB4,HMGB1,BIRC3	regulation of cell death
GO:0031326	0.00126678	13	IRF9,PPARGC1A,CHD3,ADRB2,TSC22D3,HMGB1,JUN,NFE2L1,NFE2L2,BCL6,RXRA,STAT1,KLF9	regulation of cellular biosynthetic process
GO:0002718	0.032023	1	BCL6	regulation of cytokine production during immune response
GO:0051052	0.0227466	2	JUN,BCL6	regulation of DNA metabolic process
GO:0045995	0.032023	1	NFE2L2	regulation of embryonic development
GO:0010468	0.000946352	13	IRF9,PPARGC1A,CHD3,ADRB2,TSC22D3,HMGB1,JUN,NFE2L1,NFE2L2,BCL6,RXRA,STAT1,KLF9	regulation of gene expression
GO:0032583	0.0377893	2	PPARGC1A,RXRA	regulation of gene-specific transcription
GO:0002634	0.0115522	1	BCL6	regulation of germinal center formation
GO:0040008	0.0288281	3	FAM107A,ADRB2,BCL6	regulation of growth
GO:0031056	0.0297688	1	PPARGC1A	regulation of histone modification
GO:0050727	0.00986032	2	ADRB2,BCL6	regulation of inflammatory response
GO:0032412	0.049876	1	ADRB2	regulation of ion transmembrane transporter activity
GO:0045191	0.0207013	1	BCL6	regulation of isotype switching
GO:0070228	0.0184217	1	BCL6	regulation of lymphocyte apoptosis
GO:0010556	0.000846568	13	IRF9,PPARGC1A,CHD3,ADRB2,TSC22D3,HMGB1,JUN,NFE2L1,NFE2L2,BCL6,RXRA,STAT1,KLF9	regulation of macromolecule biosynthetic process
GO:0043380	0.00232078	1	BCL6	regulation of memory T cell differentiation
GO:0019222	0.0192124	12	IRF9,PPARGC1A,CHD3,TSC22D3,HMGB1,JUN,NFE2L1,NFE2L2,BCL6,RXRA,STAT1,KLF9	regulation of metabolic process
GO:0044246	0.0252452	1	ADRB2	regulation of multicellular organismal metabolic process
GO:0045637	0.00872472	2	JUN,LMO2	regulation of myeloid cell differentiation
GO:0031644	0.0257689	2	ADRB2,ERBB4	regulation of neurological system process
GO:0019219	0.0035832	11	IRF9,PPARGC1A,CHD3,ADRB2,TSC22D3,HMGB1,NFE2L1,NFE2L2,RXRA,STAT1,KLF9	regulation of nucleobase, nucleoside, nucleotide and nucleic acid metabolic process
GO:0033261	0.0432186	1	BCL6	regulation of S phase
GO:0051930	0.0115522	1	ADRB2	regulation of sensory perception of pain
GO:0048641	0.0432186	1	ADRB2	regulation of skeletal muscle tissue development
GO:0003044	0.0476619	1	ADRB2	regulation of systemic arterial blood pressure mediated by a chemical signal
GO:0045622	0.0229758	1	BCL6	regulation of T-helper cell differentiation
GO:0006357	0.0215702	3	CHD3,BCL6,KLF9	regulation of transcription from RNA polymerase II promoter
GO:0060260	0.0161369	1	HMGB1	regulation of transcription initiation from RNA polymerase II promoter
GO:0006355	0.00514499	5	IRF9,TSC22D3,NFE2L1,NFE2L2,STAT1	regulation of transcription, DNA-dependent
GO:0001836	0.0432186	1	JUN	release of cytochrome c from mitochondria
GO:0000003	0.0128593	5	BIRC3,BCL6,RXRA,SULT1E1,KLF9	reproduction
GO:0009617	0.0357433	2	JUN,STAT1	response to bacterium
GO:0009607	0.00652012	4	IRF9,JUN,NFE2L2,STAT1	response to biotic stimulus
GO:0051591	0.00202607	2	JUN,STAT1	response to cAMP
GO:0009409	0.0409895	1	ADRB2	response to cold
GO:0034097	0.0110582	2	JUN,STAT1	response to cytokine stimulus
GO:0042493	0.0078639	3	ERBB4,JUN,STAT1	response to drug
GO:0009719	0.045024	3	ERBB4,RXRA,STAT1	response to endogenous stimulus
GO:0043330	0.0184217	1	STAT1	response to exogenous dsRNA
GO:0009991	0.0007674	4	PPARGC1A,JUN,RXRA,STAT1	response to extracellular stimulus
GO:0042542	0.00019128	3	ERBB4,JUN,STAT1	response to hydrogen peroxide
GO:0010035	0.000736277	4	ERBB4,JUN,RXRA,STAT1	response to inorganic substance
GO:0032496	0.0079146	2	JUN,STAT1	response to lipopolysaccharide
GO:0009612	0.00383176	2	JUN,STAT1	response to mechanical stimulus
GO:0007584	0.0262135	2	RXRA,STAT1	response to nutrient
GO:0014070	0.00146396	3	JUN,RXRA,STAT1	response to organic cyclic substance
GO:0006979	0.00527019	3	ERBB4,JUN,STAT1	response to oxidative stress
GO:0043434	0.038829	2	RXRA,STAT1	response to peptide hormone stimulus
GO:0032570	0.0432186	1	ERBB4	response to progesterone stimulus
GO:0010269	0.0069468	1	RXRA	response to selenium ion
GO:0042594	0.00383176	2	PPARGC1A,JUN	response to starvation
GO:0009615	0.0337427	2	IRF9,STAT1	response to virus
GO:0033280	0.0342722	1	RXRA	response to vitamin D
GO:0009611	0.0251205	4	ADRB2,NFE2L1,BCL6,RXRA	response to wounding
GO:0048384	0.0297688	1	RXRA	retinoic acid receptor signaling pathway
GO:0032774	8.30288e-06	13	IRF9,PPARGC1A,CHD3,ADRB2,TSC22D3,HMGB1,JUN,NFE2L1,NFE2L2,BCL6,RXRA,STAT1,KLF9	RNA biosynthetic process
GO:0007165	0.0226069	10	PPARGC1A,ADRB2,ERBB4,HMGB1,PKP1,DDIT4,BCL6,RXRA,STAT1,KLF9	signal transduction
GO:0023033	0.0321574	7	IRF9,ADRB2,ERBB4,BIRC3,JUN,NFE2L2,STAT1	signaling pathway
GO:0023046	0.0280492	11	PPARGC1A,ADRB2,ERBB4,HMGB1,JUN,PKP1,DDIT4,BCL6,RXRA,STAT1,KLF9	signaling process
GO:0007184	0.0252452	1	JUN	SMAD protein nuclear translocation
GO:0060395	0.0161369	1	JUN	SMAD protein signal transduction
GO:0002204	0.0387554	1	BCL6	somatic recombination of immunoglobulin genes during immune response
GO:0043129	0.0138471	1	ERBB4	surfactant homeostasis
GO:0060074	0.00232078	1	ERBB4	synapse maturation
GO:0002292	0.032023	1	BCL6	T cell differentiation during immune response
GO:0001659	0.0199516	1	PPARGC1A	temperature homeostasis
GO:0006350	0.0133189	8	IRF9,CHD3,TSC22D3,HMGB1,NFE2L1,BCL6,STAT1,KLF9	transcription
GO:0006366	9.53474e-05	4	IRF9,NFE2L1,NFE2L2,STAT1	transcription from RNA polymerase II promoter
GO:0070897	0.0138471	1	HMGB1	transcriptional preinitiation complex assembly
GO:0045351	0.0161369	1	IRF9	type I interferon biosynthetic process
GO:0002025	0.00463638	1	ADRB2	vasodilation by norepinephrine-epinephrine involved in regulation of systemic arterial blood pressure
GO:0055012	0.0138471	1	RXRA	ventricular cardiac muscle cell differentiation
GO:0055010	0.0454427	1	RXRA	ventricular cardiac muscle tissue morphogenesis
GO:0006903	0.049876	1	WIPI1	vesicle targeting
GO:0048203	0.00232078	1	WIPI1	vesicle targeting, trans-Golgi to endosome

## Sheet: report-KEGG_M1.txt
TERMID	P	# Genes	Genes	Description
KEGG:04610	6.07955e-09	10	CR1,SERPINA1,PLAUR,THBD,SERPING1,C1QA,C1QB,C1QC,C2,C3AR1	Complement and coagulation cascades
KEGG:04940	7.48043e-06	6	CPE,HLA-DMB,HLA-DPB1,HLA-DQB1,IL1B,CD86	Type I diabetes mellitus
KEGG:05322	9.58043e-06	8	HLA-DMB,HLA-DPB1,HLA-DQB1,C1QA,C1QB,C1QC,C2,CD86	Systemic lupus erythematosus
KEGG:04514	4.86236e-05	9	HLA-DMB,HLA-DPB1,HLA-DQB1,ITGAM,ITGB2,PECAM1,PTPRC,SIGLEC1,CD86	Cell adhesion molecules (CAMs)
KEGG:05332	8.37761e-05	5	HLA-DMB,HLA-DPB1,HLA-DQB1,IL1B,CD86	Graft-versus-host disease
KEGG:04672	0.000200458	5	TNFSF13B,HLA-DMB,HLA-DPB1,HLA-DQB1,CD86	Intestinal immune network for IgA production
KEGG:05310	0.000232724	4	FCER1G,HLA-DMB,HLA-DPB1,HLA-DQB1	Asthma
KEGG:05330	0.000549335	4	HLA-DMB,HLA-DPB1,HLA-DQB1,CD86	Allograft rejection
KEGG:05020	0.00138926	4	IL1B,C1QA,C1QB,C1QC	Prion diseases
KEGG:05320	0.00138926	4	HLA-DMB,HLA-DPB1,HLA-DQB1,CD86	Autoimmune thyroid disease
KEGG:04612	0.00222775	5	IFI30,CTSL1,HLA-DMB,HLA-DPB1,HLA-DQB1	Antigen processing and presentation
KEGG:05416	0.00222775	5	HLA-DMB,HLA-DPB1,HLA-DQB1,ITGB2,CD86	Viral myocarditis
KEGG:04060	0.00349098	9	TNFSF13B,CCR1,CXCL3,IL1B,IL2RG,IL10RA,CXCL16,CCL4,CCL18	Cytokine-cytokine receptor interaction
KEGG:04640	0.00356863	5	CR1,IL1B,ITGAM,MME,TFRC	Hematopoietic cell lineage
KEGG:04620	0.00866261	5	LY96,IL1B,TLR7,CCL4,CD86	Toll-like receptor signaling pathway
KEGG:03320	0.0108763	4	FABP4,LPL,OLR1,SCD	PPAR signaling pathway
KEGG:04670	0.0174094	5	CYBB,ITGAM,ITGB2,MSN,PECAM1	Leukocyte transendothelial migration
KEGG:04142	0.0316651	5	CTSL1,PSAP,SLC11A1,LAPTM5,AP1S2	Lysosome
KEGG:04062	0.03779	6	CCR1,FGR,CXCL3,CXCL16,CCL4,CCL18	Chemokine signaling pathway

## Sheet: report-GOBP_M1.txt
TERMID	P	# Genes	Genes	Description
GO:0006954	1.11578e-19	28	VSIG4,CCR1,CR1,CYBB,AIF1,LY96,CXCL3,IL1B,ITGB2,LTA4H,LYZ,OLR1,SERPINA1,S100A8,CCL4,CCL18,CLEC7A,SLC11A1,SIGLEC1,TFRC,SERPING1,C1QA,C1QB,C1QC,C2,C3AR1,CD163,LY86	inflammatory response
GO:0009605	6.26652e-17	40	VSIG4,CCR1,CR1,CYBB,AIF1,FABP4,FPR1,OPN3,LY96,CXCL3,HMOX1,IL1B,IL10RA,ITGAM,ITGB2,LTA4H,LYZ,OLR1,TLR7,SERPINA1,PLAUR,PLEK,AXL,CXCL16,S100A8,CCL4,CCL18,CLEC7A,SLC11A1,SIGLEC1,TFRC,THBD,SERPING1,C1QA,C1QB,C1QC,C2,C3AR1,CD163,LY86	response to external stimulus
GO:0006955	1.29036e-13	22	LILRB2,CCR1,CD300LF,LY96,CXCL3,HLA-DMB,HLA-DPB1,HLA-DQB1,IRF8,IL2RG,AQP9,LAIR1,LCP1,ARHGDIB,OLR1,PAG1,CCL4,CCL18,LST1,GPR65,OASL,CD86	immune response
GO:0006950	1.17624e-10	39	LILRB2,VSIG4,CCR1,CR1,CYBB,AIF1,FGR,TFEC,COTL1,LY96,CXCL3,HMOX1,IL10RA,ITGB2,LTA4H,LYZ,OLR1,SERPINA1,PLAUR,PTPRC,CXCL16,S100A8,CCL4,CCL18,SLC11A1,SIGLEC1,TFRC,THBD,C1QA,C1QB,C1QC,C2,C3AR1,TYROBP,COLEC12,MARCO,CD83,CD163,LY86	response to stress
GO:0002253	2.7773e-09	11	VSIG4,CR1,TLR7,PTPRC,CLEC7A,SERPING1,C1QA,C1QB,C1QC,C2,C3AR1	activation of immune response
GO:0006959	4.14789e-09	10	VSIG4,CR1,TREM1,PTPRC,C1QA,C1QB,C1QC,C2,CD83,LY86	humoral immune response
GO:0002541	1.11792e-07	7	VSIG4,CR1,SERPING1,C1QA,C1QB,C1QC,C2	activation of plasma proteins involved in acute inflammatory response
GO:0048583	1.33081e-07	12	TNFSF13B,VSIG4,CR1,HMOX1,PTPRC,SLC11A1,C1QA,C1QB,C1QC,C2,C3AR1,CD86	regulation of response to stimulus
GO:0006958	2.46396e-07	6	CR1,SERPING1,C1QA,C1QB,C1QC,C2	complement activation, classical pathway
GO:0016485	8.39534e-07	9	VSIG4,CPE,CR1,SRGN,SERPING1,C1QA,C1QB,C1QC,C2	protein processing
GO:0016064	2.58403e-06	7	CR1,PTPRC,SERPING1,C1QA,C1QB,C1QC,C2	immunoglobulin mediated immune response
GO:0050900	3.94073e-06	7	CXCL3,HMOX1,IL1B,ITGAM,ITGB2,MSN,CXCL16	leukocyte migration
GO:0007159	5.56564e-06	5	ITGAM,ITGB2,MSN,OLR1,PTPRC	leukocyte cell-cell adhesion
GO:0002449	8.00755e-06	7	CR1,SLC11A1,SERPING1,C1QA,C1QB,C1QC,C2	lymphocyte mediated immunity
GO:0007626	8.7194e-06	12	CCR1,FPR1,CXCL3,IL1B,ITGAM,ITGB2,PLAUR,CXCL16,S100A8,CCL4,CCL18,C3AR1	locomotory behavior
GO:0002252	1.02022e-05	9	TNFSF13B,VSIG4,CR1,IL1B,SLC11A1,C1QA,C1QB,C1QC,C2	immune effector process
GO:0002460	1.5302e-05	7	CR1,SERPING1,C1QA,C1QB,C1QC,C2,CD86	adaptive immune response based on somatic recombination of immune receptors built from immunoglobulin superfamily domains
GO:0002504	1.79151e-05	4	IFI30,HLA-DMB,HLA-DPB1,HLA-DQB1	antigen processing and presentation of peptide or polysaccharide antigen via MHC class II
GO:0050863	1.80841e-05	8	TNFSF13B,VSIG4,IL1B,IL2RG,PAG1,PTPRC,CD83,CD86	regulation of T cell activation
GO:0030593	2.36821e-05	4	CXCL3,IL1B,ITGAM,ITGB2	neutrophil chemotaxis
GO:0007155	2.83773e-05	20	GPNMB,AMICA1,CCR1,IL1B,ITGAM,ITGAX,ITGB2,ARHGDIB,MSN,OLR1,PECAM1,PLEK,PTPRC,CCL4,PARVG,CLEC7A,SIGLEC1,TGFBI,LPXN,C1orf38	cell adhesion
GO:0045087	3.29589e-05	7	CR1,CYBB,C1QA,C1QB,C1QC,COLEC12,MARCO	innate immune response
GO:0046649	3.37642e-05	7	VSIG4,ITGAM,LCP1,PAG1,CLEC7A,SLC11A1,LST1	lymphocyte activation
GO:0034367	3.91379e-05	4	APOC1,APOC2,LPL,ABCG1	macromolecular complex remodeling
GO:0046635	6.09118e-05	4	IL2RG,PTPRC,CD83,CD86	positive regulation of alpha-beta T cell activation
GO:0060326	6.59885e-05	5	CXCL3,IL1B,ITGAM,ITGB2,CXCL16	cell chemotaxis
GO:0002819	9.49377e-05	5	TNFSF13B,IL1B,PTPRC,SLC11A1,CD86	regulation of adaptive immune response
GO:0040011	0.000118608	7	CCR1,FPR1,PLAUR,S100A8,CCL4,CCL18,C3AR1	locomotion
GO:0009756	0.000122005	2	CLEC7A,COLEC12	carbohydrate mediated signaling
GO:0033700	0.000150989	3	APOC1,APOC2,ABCG1	phospholipid efflux
GO:0006935	0.000163127	7	CCR1,FPR1,PLAUR,S100A8,CCL4,CCL18,C3AR1	chemotaxis
GO:0032663	0.000207769	4	VSIG4,IL1B,CD83,CD86	regulation of interleukin-2 production
GO:0051251	0.00023715	6	TNFSF13B,IL1B,IL2RG,PTPRC,CD83,CD86	positive regulation of lymphocyte activation
GO:0032943	0.000289572	5	VSIG4,ITGAM,SLC11A1,LST1,CD86	mononuclear cell proliferation
GO:0016044	0.000357242	13	DAB2,CORO1C,FTL,APOC1,APOC2,PECAM1,CCDC88A,CXCL16,CLEC7A,SLC11A1,TFRC,COLEC12,AP1S2	cellular membrane organization
GO:0034371	0.000363352	2	APOC2,LPL	chylomicron remodeling
GO:0050867	0.000462345	6	TNFSF13B,IL1B,IL2RG,PTPRC,CD83,CD86	positive regulation of cell activation
GO:0019915	0.000517071	4	PLIN2,IL1B,LPL,ABCG1	lipid storage
GO:0002694	0.000524476	6	TNFSF13B,IL1B,IL2RG,PTPRC,CD83,CD86	regulation of leukocyte activation
GO:0001775	0.000628077	9	VSIG4,HMOX1,ITGAM,LCP1,TLR7,PAG1,CLEC7A,SLC11A1,LST1	cell activation
GO:0045730	0.000671106	3	CD52,CYBB,SLC11A1	respiratory burst
GO:0010916	0.000721419	2	APOC1,APOC2	negative regulation of very-low-density lipoprotein particle clearance
GO:0034382	0.000721419	2	APOC1,APOC2	chylomicron remnant clearance
GO:0042832	0.000721419	2	CLEC7A,SLC11A1	defense response to protozoan
GO:0044283	0.000810962	10	FBP1,ALOX5AP,APOC1,APOC2,LPL,LTA4H,PLEK,SCD,KMO,QKI	small molecule biosynthetic process
GO:0032642	0.000962175	3	HMOX1,IL1B,TLR7	regulation of chemokine production
GO:0007596	0.000982786	6	IL10RA,SERPINA1,PLAUR,PLEK,THBD,SERPING1	blood coagulation
GO:0008283	0.00108578	21	IFI30,GPNMB,TNFSF13B,VSIG4,DAB2,AIF1,FABP4,GRN,HCLS1,HMOX1,IL1B,ITGAM,CCDC88A,PTPRC,SLC11A1,TGFBI,TIMP2,LST1,CD86,LY86,ZEB2	cell proliferation
GO:0006910	0.00119363	2	CLEC7A,COLEC12	phagocytosis, recognition
GO:0046394	0.00123371	7	ALOX5AP,APOC1,APOC2,LPL,LTA4H,SCD,QKI	carboxylic acid biosynthetic process
GO:0006631	0.00136719	8	FABP4,ALOX5AP,APOC1,APOC2,LPL,LTA4H,SCD,QKI	fatty acid metabolic process
GO:0048878	0.00137118	5	FABP4,APOC2,AQP9,LPL,ABCG1	chemical homeostasis
GO:0046637	0.00153063	3	IL2RG,CD83,CD86	regulation of alpha-beta T cell differentiation
GO:0045582	0.00172093	3	PTPRC,CD83,CD86	positive regulation of T cell differentiation
GO:0034369	0.00172685	2	APOC2,LPL	plasma lipoprotein particle remodeling
GO:0010984	0.00177744	2	APOC1,APOC2	regulation of lipoprotein particle clearance
GO:0032375	0.00177744	2	APOC1,APOC2	negative regulation of cholesterol transport
GO:0048261	0.00177744	2	APOC1,APOC2	negative regulation of receptor-mediated endocytosis
GO:0070328	0.00177744	2	APOC2,LPL	triglyceride homeostasis
GO:0007229	0.00223992	4	ITGAM,ITGAX,ITGB2,PLEK	integrin-mediated signaling pathway
GO:0033344	0.00227352	3	APOC1,APOC2,ABCG1	cholesterol efflux
GO:0043372	0.00243359	2	CD83,CD86	positive regulation of CD4-positive, alpha beta T cell differentiation
GO:0002366	0.00246577	3	LCP1,SLC11A1,CD86	leukocyte activation during immune response
GO:0010872	0.00247037	2	APOC1,ABCG1	regulation of cholesterol esterification
GO:0045080	0.00247037	2	HMOX1,IL1B	positive regulation of chemokine biosynthetic process
GO:0030097	0.00247269	9	HCLS1,IRF8,IL2RG,PLEK,PTPRC,C1QC,TM7SF4,CD83,CD86	hemopoiesis
GO:0006897	0.00285806	7	DAB2,CORO1C,PECAM1,CXCL16,TFRC,COLEC12,AP1S2	endocytosis
GO:0006879	0.00287376	3	FTL,SLC11A1,TFRC	cellular iron ion homeostasis
GO:0032496	0.003094	4	IL1B,SERPINA1,SLC11A1,THBD	response to lipopolysaccharide
GO:0006953	0.00314029	3	SERPINA1,TFRC,CD163	acute-phase response
GO:0030003	0.0031849	8	CD52,CCR1,FTL,IL1B,PTPRC,SLC11A1,TFRC,C3AR1	cellular cation homeostasis
GO:0045833	0.00320701	3	APOC1,APOC2,IL1B	negative regulation of lipid metabolic process
GO:0030100	0.00339457	4	APOC1,APOC2,CLEC7A,SLC11A1	regulation of endocytosis
GO:0001818	0.00348909	3	VSIG4,HMOX1,SLC11A1	negative regulation of cytokine production
GO:0009617	0.00409116	4	LY96,IL1B,SERPINA1,THBD	response to bacterium
GO:0034341	0.00417378	2	CXCL16,SLC11A1	response to interferon-gamma
GO:0014070	0.00462789	5	PLIN2,HMOX1,IL1B,SERPINA1,CD83	response to organic cyclic substance
GO:0050878	0.00462867	6	IL10RA,SERPINA1,PLAUR,PLEK,THBD,SERPING1	regulation of body fluid levels
GO:0042102	0.00477211	3	TNFSF13B,IL1B,PTPRC	positive regulation of T cell proliferation
GO:0034434	0.00517948	2	APOC1,ABCG1	sterol esterification
GO:0050755	0.00517948	2	HMOX1,IL1B	chemokine metabolic process
GO:0050801	0.00520978	10	CD52,CCR1,FTL,HMOX1,IL1B,PTPRC,SLC11A1,TFRC,C3AR1,QKI	ion homeostasis
GO:0042632	0.00522358	3	FABP4,APOC2,ABCG1	cholesterol homeostasis
GO:0002520	0.00540949	9	HCLS1,IRF8,IL2RG,PLEK,PTPRC,C1QC,TM7SF4,CD83,CD86	immune system development
GO:0042035	0.00548687	4	HMOX1,IL1B,TLR7,CD86	regulation of cytokine biosynthetic process
GO:0065008	0.00566055	20	CD52,IFI30,TNFSF13B,CCR1,CPE,DAB2,FABP4,FTL,HCLS1,HMOX1,APOC2,AQP9,TLR7,CXCL16,SLC11A1,TFRC,C3AR1,CAPG,QKI,ABCG1	regulation of biological quality
GO:0002698	0.00619459	2	PTPRC,SERPING1	negative regulation of immune effector process
GO:0050778	0.00627666	3	TNFSF13B,IL1B,SLC11A1	positive regulation of immune response
GO:0010885	0.00628471	2	LPL,ABCG1	regulation of cholesterol storage
GO:0019433	0.00628471	2	APOC2,LPL	triglyceride catabolic process
GO:0032233	0.00628471	2	PLEK,GPR65	positive regulation of actin filament bundle assembly
GO:0045086	0.00628471	2	IL1B,CD86	positive regulation of interleukin-2 biosynthetic process
GO:0023046	0.00670224	42	LILRB2,TNFSF13B,CCR1,DPYSL2,FGD2,PLXND1,FPR1,OPN3,CORO1C,LY96,GRN,HCLS1,HMOX1,IL1B,IL2RG,ITGB2,ARHGDIB,MME,TLR7,PECAM1,PLAUR,PLEK,TREM1,AXL,PAG1,PTPRC,RTN1,CCL4,CCL18,CLEC7A,TIMP2,C1QA,C3AR1,TYROBP,COLEC12,GPR65,CD83,LPXN,CD86,QKI,CD53,ZEB2	signaling process
GO:0042098	0.00672834	3	VSIG4,ITGAM,CD86	T cell proliferation
GO:0048870	0.00696039	10	CXCL3,HMOX1,IL1B,ITGAM,ITGB2,MSN,PECAM1,CCDC88A,CXCL16,ZEB2	cell motility
GO:0007204	0.00696041	5	CD52,CCR1,IL1B,PTPRC,C3AR1	elevation of cytosolic calcium ion concentration
GO:0046503	0.00737777	2	APOC2,LPL	glycerolipid catabolic process
GO:0006957	0.00748719	2	VSIG4,C2	complement activation, alternative pathway
GO:0034375	0.00748719	2	APOC1,ABCG1	high-density lipoprotein particle remodeling
GO:0044269	0.00748719	2	APOC2,LPL	glycerol ether catabolic process
GO:0045577	0.00748719	2	IL2RG,PTPRC	regulation of B cell differentiation
GO:0046461	0.00748719	2	APOC2,LPL	neutral lipid catabolic process
GO:0050766	0.00748719	2	CLEC7A,SLC11A1	positive regulation of phagocytosis
GO:0051707	0.00777516	5	COTL1,TLR7,PTPRC,CCL4,CLEC7A	response to other organism
GO:0010033	0.00843107	12	FABP4,FBP1,LY96,HCLS1,AQP9,CXCL16,SLC11A1,TFRC,THBD,C1QB,COLEC12,ABCG1	response to organic substance
GO:0032369	0.00878464	2	APOC1,APOC2	negative regulation of lipid transport
GO:0042304	0.00878464	2	APOC1,APOC2	regulation of fatty acid biosynthetic process
GO:0045940	0.00878464	2	APOC1,ABCG1	positive regulation of steroid metabolic process
GO:0032956	0.00913044	4	PLEK,CCDC88A,CAPG,GPR65	regulation of actin cytoskeleton organization
GO:0051235	0.00913044	4	IL1B,LPL,SRGN,PTPRC	maintenance of location
GO:0055082	0.00958321	9	CD52,CCR1,FTL,IL1B,PTPRC,SLC11A1,TFRC,C3AR1,QKI	cellular chemical homeostasis
GO:0006639	0.00975795	3	APOC1,APOC2,LPL	acylglycerol metabolic process
GO:0002709	0.0101749	2	IL1B,PTPRC	regulation of T cell mediated immunity
GO:0050670	0.0107658	3	TNFSF13B,IL1B,PTPRC	regulation of lymphocyte proliferation
GO:0070663	0.0107658	3	TNFSF13B,IL1B,PTPRC	regulation of leukocyte proliferation
GO:0060696	0.0110032	1	APOC1	regulation of phospholipid catabolic process
GO:0001835	0.0110882	1	GRN	blastocyst hatching
GO:0001879	0.0110882	1	CLEC7A	detection of yeast
GO:0002430	0.0110882	1	C3AR1	complement receptor mediated signaling pathway
GO:0002606	0.0110882	1	SLC11A1	positive regulation of dendritic cell antigen processing and presentation
GO:0006876	0.0110882	1	SLC11A1	cellular cadmium ion homeostasis
GO:0009720	0.0110882	1	ABCG1	detection of hormone stimulus
GO:0010900	0.0110882	1	APOC1	negative regulation of phosphatidylcholine catabolic process
GO:0010902	0.0110882	1	APOC2	positive regulation of very-low-density lipoprotein particle remodeling
GO:0010920	0.0110882	1	PLEK	negative regulation of inositol phosphate biosynthetic process
GO:0010925	0.0110882	1	PLEK	positive regulation of inositol-polyphosphate 5-phosphatase activity
GO:0015707	0.0110882	1	SLC11A1	nitrite transport
GO:0030070	0.0110882	1	CPE	insulin processing
GO:0030845	0.0110882	1	PLEK	inhibition of phospholipase C activity involved in G-protein coupled receptor signaling pathway
GO:0032681	0.0110882	1	CD86	regulation of lymphotoxin A production
GO:0033004	0.0110882	1	HMOX1	negative regulation of mast cell activation
GO:0033367	0.0110882	1	SRGN	protein localization in mast cell secretory granule
GO:0033371	0.0110882	1	SRGN	T cell secretory granule organization
GO:0033373	0.0110882	1	SRGN	maintenance of protease location in mast cell secretory granule
GO:0033375	0.0110882	1	SRGN	protease localization in T cell secretory granule
GO:0033377	0.0110882	1	SRGN	maintenance of protein location in T cell secretory granule
GO:0033382	0.0110882	1	SRGN	maintenance of granzyme B location in T cell secretory granule
GO:0033625	0.0110882	1	PLEK	positive regulation of integrin activation
GO:0033986	0.0110882	1	SERPINA1	response to methanol
GO:0034014	0.0110882	1	SERPINA1	response to triglyceride
GO:0034436	0.0110882	1	ABCG1	glycoprotein transport
GO:0042759	0.0110882	1	QKI	long-chain fatty acid biosynthetic process
GO:0043017	0.0110882	1	CD86	positive regulation of lymphotoxin A biosynthetic process
GO:0043091	0.0110882	1	SLC11A1	L-arginine import
GO:0043305	0.0110882	1	HMOX1	negative regulation of mast cell degranulation
GO:0046687	0.0110882	1	SERPINA1	response to chromate
GO:0050904	0.0110882	1	PECAM1	diapedesis
GO:0055076	0.0110882	1	SLC11A1	transition metal ion homeostasis
GO:0060305	0.0110882	1	PLEK	regulation of cell diameter
GO:0060355	0.0110882	1	IL1B	positive regulation of cell adhesion molecule production
GO:0060697	0.0110882	1	APOC2	positive regulation of phospholipid catabolic process
GO:0070164	0.0110882	1	IL1B	negative regulation of adiponectin secretion
GO:0070189	0.0110882	1	KMO	kynurenine metabolic process
GO:0070560	0.0110882	1	PLEK	protein secretion by platelet
GO:0070839	0.0110882	1	SLC11A1	divalent metal ion export
GO:0071684	0.0110882	1	GRN	organism emergence from protective structure
GO:0019370	0.0116556	2	ALOX5AP,LTA4H	leukotriene biosynthetic process
GO:0031532	0.0116556	2	PLEK,GPR65	actin cytoskeleton reorganization
GO:0043691	0.0116556	2	APOC2,ABCG1	reverse cholesterol transport
GO:0002768	0.0126684	3	PTPRC,CLEC7A,C3AR1	immune response-regulating cell surface receptor signaling pathway
GO:0018904	0.0126684	3	APOC1,APOC2,LPL	organic ether metabolic process
GO:0032946	0.0126684	3	TNFSF13B,IL1B,PTPRC	positive regulation of mononuclear cell proliferation
GO:0002824	0.0128474	2	IL1B,PTPRC	positive regulation of adaptive immune response based on somatic recombination of immune receptors built from immunoglobulin superfamily domains
GO:0002367	0.0132249	2	HMOX1,SLC11A1	cytokine production during immune response
GO:0032755	0.0132249	2	IL1B,TLR7	positive regulation of interleukin-6 production
GO:0043449	0.0132249	2	ALOX5AP,LTA4H	cellular alkene metabolic process
GO:0002695	0.0139992	3	VSIG4,PAG1,LST1	negative regulation of leukocyte activation
GO:0009595	0.0148804	2	LY96,CLEC7A	detection of biotic stimulus
GO:0006968	0.0151431	3	LILRB2,LY96,TYROBP	cellular defense response
GO:0048523	0.0158496	25	IFI30,GPNMB,TNFSF13B,VSIG4,DAB2,AIF1,FABP4,IRF8,APOC1,APOC2,IL1B,ARHGDIB,PLEK,SRGN,PAG1,PTPRC,BCL2A1,TGFBI,TIMP2,SERPING1,C1QC,LST1,CAPG,ABCG1,ZEB2	negative regulation of cellular process
GO:0002703	0.0160244	3	HMOX1,IL1B,PTPRC	regulation of leukocyte mediated immunity
GO:0007588	0.0160244	3	DAB2,HMOX1,AQP9	excretion
GO:0045088	0.0160244	3	TLR7,CLEC7A,SERPING1	regulation of innate immune response
GO:0002758	0.0166202	2	TLR7,CLEC7A	innate immune response-activating signal transduction
GO:0030890	0.0166202	2	TNFSF13B,PTPRC	positive regulation of B cell proliferation
GO:0046889	0.0166202	2	APOC2,ABCG1	positive regulation of lipid biosynthetic process
GO:0006928	0.0167213	5	FPR1,ARHGDIB,PLAUR,CCL4,VIM	cellular component movement
GO:0080134	0.0170473	7	FABP4,IL1B,TLR7,PLEK,CLEC7A,SERPING1,ZEB2	regulation of response to stress
GO:0051174	0.0172518	10	FABP4,FPR1,HCLS1,IL1B,ITGB2,PLEK,CCDC88A,PTPRC,SLC11A1,ZEB2	regulation of phosphorus metabolic process
GO:0032371	0.0184422	2	APOC1,APOC2	regulation of sterol transport
GO:0007165	0.0184658	36	TNFSF13B,CCR1,DPYSL2,FGD2,PLXND1,FPR1,OPN3,CORO1C,LY96,GRN,HCLS1,HMOX1,IL1B,IL2RG,ARHGDIB,TLR7,PECAM1,PLAUR,PLEK,TREM1,AXL,PAG1,PTPRC,RTN1,CCL4,CCL18,CLEC7A,TIMP2,C3AR1,TYROBP,COLEC12,GPR65,CD83,LPXN,CD53,ZEB2	signal transduction
GO:0030162	0.0188381	3	IL1B,PLAUR,SERPING1	regulation of proteolysis
GO:0045860	0.0190842	6	FPR1,IL1B,CCDC88A,PTPRC,SLC11A1,ZEB2	positive regulation of protein kinase activity
GO:0051240	0.0190842	6	HMOX1,IL1B,TLR7,CLEC7A,SLC11A1,CD83	positive regulation of multicellular organismal process
GO:0002286	0.0200559	2	LCP1,CD86	T cell activation during immune response
GO:0019835	0.0203443	2	MMD,LYZ	cytolysis
GO:0033157	0.0208564	3	IL1B,LCP1,TLR7	regulation of intracellular protein transport
GO:0014805	0.0218881	1	IL1B	smooth muscle adaptation
GO:0034113	0.0218881	1	PTPRC	heterotypic cell-cell adhesion
GO:0060192	0.0218918	1	PLEK	negative regulation of lipase activity
GO:0008360	0.0219084	3	FGD2,ITGB2,LST1	regulation of cell shape
GO:0050730	0.0219084	3	HCLS1,ITGB2,PTPRC	regulation of peptidyl-tyrosine phosphorylation
GO:0001869	0.0220544	1	SERPING1	negative regulation of complement activation, lectin pathway
GO:0001915	0.0220544	1	PTPRC	negative regulation of T cell mediated cytotoxicity
GO:0002238	0.0220544	1	CLEC7A	response to molecule of fungal origin
GO:0002309	0.0220544	1	SLC11A1	T cell proliferation during immune response
GO:0002378	0.0220544	1	PTPRC	immunoglobulin biosynthetic process
GO:0002439	0.0220544	1	IL1B	chronic inflammatory response to antigenic stimulus
GO:0002577	0.0220544	1	SLC11A1	regulation of antigen processing and presentation
GO:0002752	0.0220544	1	CLEC7A	cell surface pattern recognition receptor signaling pathway
GO:0002827	0.0220544	1	SLC11A1	positive regulation of T-helper 1 type immune response
GO:0006788	0.0220544	1	HMOX1	heme oxidation
GO:0006828	0.0220544	1	SLC11A1	manganese ion transport
GO:0006855	0.0220544	1	SLC47A1	multidrug transport
GO:0006863	0.0220544	1	AQP9	purine transport
GO:0010447	0.0220544	1	GPR65	response to acidity
GO:0014806	0.0220544	1	HMOX1	smooth muscle hyperplasia
GO:0015855	0.0220544	1	AQP9	pyrimidine transport
GO:0030449	0.0220544	1	SERPING1	regulation of complement activation
GO:0031296	0.0220544	1	TNFSF13B	B cell costimulation
GO:0032764	0.0220544	1	HMOX1	negative regulation of mast cell cytokine production
GO:0032831	0.0220544	1	IL2RG	positive regulation of CD4-positive, CD25-positive, alpha-beta regulatory T cell differentiation
GO:0034116	0.0220544	1	IL1B	positive regulation of heterotypic cell-cell adhesion
GO:0045404	0.0220544	1	CD86	positive regulation of interleukin-4 biosynthetic process
GO:0046475	0.0220544	1	APOC1	glycerophospholipid catabolic process
GO:0050849	0.0220544	1	PLEK	negative regulation of calcium-mediated signaling
GO:0050855	0.0220544	1	PTPRC	regulation of B cell receptor signaling pathway
GO:0060586	0.0220544	1	SLC11A1	multicellular organismal iron ion homeostasis
GO:0070574	0.0220544	1	SLC11A1	cadmium ion transmembrane transport
GO:0010743	0.0223247	2	LPL,ABCG1	regulation of macrophage derived foam cell differentiation
GO:0042116	0.0223247	2	TLR7,SLC11A1	macrophage activation
GO:0051049	0.0225501	9	HMOX1,APOC1,APOC2,IL1B,LCP1,TLR7,SRGN,CLEC7A,SLC11A1	regulation of transport
GO:0007566	0.0243814	2	GRN,IL1B	embryo implantation
GO:0030036	0.024605	5	AIF1,FGD2,LCP1,ARHGDIB,WIPF1	actin cytoskeleton organization
GO:0043436	0.0251833	11	FABP4,FBP1,ALOX5AP,APOC1,APOC2,LPL,LTA4H,SCD,KMO,SLC7A7,QKI	oxoacid metabolic process
GO:0023033	0.025767	23	LILRB2,SIRPB1,CCR1,CPE,FCER1G,FPR1,OPN3,LY96,CXCL3,IL1B,ITGAM,ITGAX,ITGB2,TLR7,PLEK,AXL,PTPRC,CXCL16,CLEC7A,C3AR1,GPR65,MARCO,ZEB2	signaling pathway
GO:0050793	0.0259966	8	FGD2,HMOX1,ITGB2,SRGN,TIMP2,C1QC,LST1,ABCG1	regulation of developmental process
GO:0090077	0.0265124	2	LPL,ABCG1	foam cell differentiation
GO:0051347	0.026527	6	FPR1,IL1B,CCDC88A,PTPRC,SLC11A1,ZEB2	positive regulation of transferase activity
GO:0002275	0.028716	2	HMOX1,TLR7	myeloid cell activation during immune response
GO:0002708	0.028716	2	IL1B,PTPRC	positive regulation of lymphocyte mediated immunity
GO:0006826	0.028716	2	FTL,SLC11A1	iron ion transport
GO:0032649	0.028716	2	TLR7,SLC11A1	regulation of interferon-gamma production
GO:0048002	0.028716	2	IFI30,SLC11A1	antigen processing and presentation of peptide antigen
GO:0051384	0.0288198	3	FABP4,IL1B,C1QB	response to glucocorticoid stimulus
GO:0048545	0.0297132	5	FABP4,HMOX1,IL1B,SERPINA1,C1QB	response to steroid hormone stimulus
GO:0051017	0.0301636	2	AIF1,LCP1	actin filament bundle assembly
GO:0006874	0.0304273	5	CD52,CCR1,IL1B,PTPRC,C3AR1	cellular calcium ion homeostasis
GO:0032319	0.0309902	2	FGD2,GPR65	regulation of Rho GTPase activity
GO:0043408	0.0310437	4	IL1B,PTPRC,TIMP2,ZEB2	regulation of MAPKKK cascade
GO:0006508	0.0322935	16	VSIG4,CPE,CPM,CR1,CTSL1,LTA4H,MME,OLR1,CPVL,SRGN,DPEP2,TFRC,C1QA,C1QB,C1QC,C2	proteolysis
GO:0002246	0.0328999	1	HMOX1	healing during inflammatory response
GO:0002636	0.0328999	1	TNFSF13B	positive regulation of germinal center formation
GO:0002921	0.0328999	1	SERPING1	negative regulation of humoral immune response
GO:0010470	0.0328999	1	IL1B	regulation of gastrulation
GO:0010890	0.0328999	1	LPL	positive regulation of sequestering of triglyceride
GO:0010955	0.0328999	1	SERPING1	negative regulation of protein maturation by peptide bond cleavage
GO:0015722	0.0328999	1	AQP9	canalicular bile acid transport
GO:0030836	0.0328999	1	PLEK	positive regulation of actin filament depolymerization
GO:0030853	0.0328999	1	C1QC	negative regulation of granulocyte differentiation
GO:0031342	0.0328999	1	PTPRC	negative regulation of cell killing
GO:0032497	0.0328999	1	LY96	detection of lipopolysaccharide
GO:0032632	0.0328999	1	SLC11A1	interleukin-3 production
GO:0042167	0.0328999	1	HMOX1	heme catabolic process
GO:0045630	0.0328999	1	CD86	positive regulation of T-helper 2 cell differentiation
GO:0045920	0.0328999	1	HMOX1	negative regulation of exocytosis
GO:0060559	0.0328999	1	IL1B	positive regulation of calcidiol 1-monooxygenase activity
GO:0070493	0.0328999	1	PLEK	thrombin receptor signaling pathway
GO:0070528	0.0328999	1	PLEK	protein kinase C signaling cascade
GO:0070586	0.0328999	1	IL1B	cell-cell adhesion involved in gastrulation
GO:0042325	0.0333246	9	FABP4,FPR1,HCLS1,IL1B,ITGB2,CCDC88A,PTPRC,SLC11A1,ZEB2	regulation of phosphorylation
GO:0008154	0.0339959	3	PLEK,WIPF1,CAPG	actin polymerization or depolymerization
GO:0070201	0.0368438	4	IL1B,LCP1,TLR7,SRGN	regulation of establishment of protein localization
GO:0051234	0.0377364	36	TNFSF13B,SLCO2B1,PLIN2,CYBB,DAB2,FABP4,CORO1C,FTL,SNX10,HMOX1,APOC1,APOC2,IL1B,AQP9,LCP1,TLR7,SLC15A3,PECAM1,ATP6V1B2,PLEK,SLC47A1,SRGN,PSAP,PTPRC,CXCL16,CLEC7A,SLC2A3,SLC11A1,TFRC,WIPF1,LAPTM5,COLEC12,AP1S2,SLC7A7,QKI,ABCG1	establishment of localization
GO:0030098	0.0378673	4	IL2RG,PTPRC,CD83,CD86	lymphocyte differentiation
GO:0006644	0.0381653	5	APOC1,APOC2,LPL,PLAUR,PLEK	phospholipid metabolic process
GO:0010638	0.038173	3	IL1B,PLEK,GPR65	positive regulation of organelle organization
GO:0019221	0.038173	3	CCR1,IL1B,PTPRC	cytokine-mediated signaling pathway
GO:0023038	0.038173	3	CCR1,IL1B,PTPRC	signal initiation by diffusible mediator
GO:0006970	0.0382187	2	AQP9,KMO	response to osmotic stress
GO:0050672	0.0382187	2	VSIG4,LST1	negative regulation of lymphocyte proliferation
GO:0070664	0.0382187	2	VSIG4,LST1	negative regulation of leukocyte proliferation
GO:0009719	0.0386143	8	FABP4,FBP1,HCLS1,HMOX1,IL1B,SERPINA1,C1QB,ABCG1	response to endogenous stimulus
GO:0048869	0.0394153	24	GPNMB,DAB2,DPYSL2,FABP4,FGD2,HCLS1,IRF8,IL2RG,ITGB2,LPL,PLEK,PTPRC,RTN1,S100A4,CCL4,TIMP2,C1QC,LST1,TM7SF4,CD83,CD86,QKI,ABCG1,ZEB2	cellular developmental process
GO:0055066	0.0398791	5	CD52,CCR1,IL1B,PTPRC,C3AR1	di-, tri-valent inorganic cation homeostasis
GO:0051128	0.0400011	8	FGD2,IL1B,ITGB2,PLEK,CCDC88A,LST1,CAPG,GPR65	regulation of cellular component organization
GO:0071706	0.0407577	2	CLEC7A,CD86	tumor necrosis factor superfamily cytokine production
GO:0000187	0.0410968	3	FPR1,IL1B,PTPRC	activation of MAPK activity
GO:0042742	0.0410968	3	FGR,LYZ,SLC11A1	defense response to bacterium
GO:0008610	0.0423889	7	ALOX5AP,APOC1,LPL,LTA4H,PLAUR,SCD,QKI	lipid biosynthetic process
GO:0032623	0.042392	1	SLC11A1	interleukin-2 production
GO:0055072	0.0427256	1	HMOX1	iron ion homeostasis
GO:0032673	0.0433081	1	CD86	regulation of interleukin-4 production
GO:0022406	0.0433586	2	MSN,PLEK	membrane docking
GO:0050729	0.0433586	2	FABP4,TLR7	positive regulation of inflammatory response
GO:0001660	0.043626	1	IL1B	fever
GO:0001916	0.043626	1	PTPRC	positive regulation of T cell mediated cytotoxicity
GO:0002701	0.043626	1	HMOX1	negative regulation of production of molecular mediator of immune response
GO:0002925	0.043626	1	PTPRC	positive regulation of humoral immune response mediated by circulating immunoglobulin
GO:0007035	0.043626	1	SLC11A1	vacuolar acidification
GO:0010572	0.043626	1	PLEK	positive regulation of platelet activation
GO:0032713	0.043626	1	CD83	negative regulation of interleukin-4 production
GO:0032733	0.043626	1	CD83	positive regulation of interleukin-10 production
GO:0033015	0.043626	1	HMOX1	tetrapyrrole catabolic process
GO:0033089	0.043626	1	IL2RG	positive regulation of T cell differentiation in the thymus
GO:0043619	0.043626	1	HMOX1	regulation of transcription from RNA polymerase II promoter in response to oxidative stress
GO:0045356	0.043626	1	TLR7	positive regulation of interferon-alpha biosynthetic process
GO:0045542	0.043626	1	ABCG1	positive regulation of cholesterol biosynthetic process
GO:0045589	0.043626	1	IL2RG	regulation of regulatory T cell differentiation
GO:0046827	0.043626	1	IL1B	positive regulation of protein export from nucleus
GO:0050857	0.043626	1	PTPRC	positive regulation of antigen receptor-mediated signaling pathway
GO:0051005	0.043626	1	APOC1	negative regulation of lipoprotein lipase activity
GO:0055091	0.043626	1	ABCG1	phospholipid homeostasis
GO:0070207	0.043626	1	ALOX5AP	protein homotrimerization
GO:0070527	0.043626	1	PLEK	platelet aggregation
GO:0055065	0.0439271	5	CD52,CCR1,IL1B,PTPRC,C3AR1	metal ion homeostasis
GO:0002684	0.0458541	3	IL2RG,CD83,CD86	positive regulation of immune system process
GO:0009895	0.0460197	2	APOC1,IL1B	negative regulation of catabolic process
GO:0051094	0.0482936	6	IL1B,IL2RG,LPL,PTPRC,CD83,CD86	positive regulation of developmental process
GO:0006636	0.0487395	2	ALOX5AP,LTA4H	unsaturated fatty acid biosynthetic process
GO:0032388	0.0487395	2	IL1B,TLR7	positive regulation of intracellular transport
GO:0043507	0.0487395	2	IL1B,ZEB2	positive regulation of JUN kinase activity
GO:0051607	0.0487395	2	TLR7,PTPRC	defense response to virus

## Sheet: report-KEGG_M5.txt
TERMID	P	# Genes	Genes	Description
KEGG:00140	0.000634331	2	SRD5A1,SULT2B1	Steroid hormone biosynthesis
KEGG:00920	0.0131138	1	SULT2B1	Sulfur metabolism
KEGG:04144	0.0157253	2	ERBB4,SMAP2	Endocytosis

## Sheet: report-GOBP_M5.txt
TERMID	P	# Genes	Genes	Description
GO:0006702	0.00754358	1	SRD5A1	androgen biosynthetic process
GO:0021846	0.0150328	1	ARX	cell proliferation in forebrain
GO:0021954	0.0444538	1	ARX	central nervous system neuron development
GO:0021892	0.0131656	1	ARX	cerebral cortex GABAergic interneuron differentiation
GO:0021853	0.00566279	1	ARX	cerebral cortex GABAergic interneuron migration
GO:0021800	0.00942097	1	ARX	cerebral cortex tangential migration
GO:0007028	0.00566279	1	TFCP2L1	cytoplasm organization
GO:0008340	0.0131656	1	TFCP2L1	determination of adult lifespan
GO:0007566	0.0408226	1	KLF9	embryo implantation
GO:0021831	0.00189101	1	ARX	embryonic olfactory bulb interneuron precursor migration
GO:0002070	0.00566279	1	TFCP2L1	epithelial cell maturation
GO:0043062	0.0291315	2	CCDC80,ERBB4	extracellular structure organization
GO:0021885	0.0316869	1	ARX	forebrain cell migration
GO:0021759	0.0037786	1	ARX	globus pallidus development
GO:0007507	0.0458089	2	ERBB4,PKP2	heart development
GO:0006783	0.0371782	1	NFE2L1	heme biosynthetic process
GO:0016266	0.00754358	1	GXYLT2	O-glycan processing
GO:0021889	0.00942097	1	ARX	olfactory bulb interneuron differentiation
GO:0021988	0.0168967	1	ARX	olfactory lobe development
GO:0018106	0.00754358	1	PDK4	peptidyl-histidine phosphorylation
GO:0010811	0.0371782	1	CCDC80	positive regulation of cell-substrate adhesion
GO:0050679	0.0480719	1	ERBB4	positive regulation of epithelial cell proliferation
GO:0046326	0.0390021	1	ERBB4	positive regulation of glucose import
GO:0046622	0.0131656	1	ARX	positive regulation of organ growth
GO:0032230	0.00566279	1	ERBB4	positive regulation of synaptic transmission, GABAergic
GO:0051971	0.0371782	1	ERBB4	positive regulation of transmission of nerve impulse
GO:0050847	0.00566279	1	KLF9	progesterone receptor signaling pathway
GO:0032312	0.0408226	1	SMAP2	regulation of ARF GTPase activity
GO:0040008	0.0166228	3	FAM107A,ARX,TFCP2L1	regulation of growth
GO:0042493	0.0440104	2	ERBB4,SRD5A1	response to drug
GO:0032570	0.0353511	1	ERBB4	response to progesterone stimulus
GO:0007431	0.0168967	1	TFCP2L1	salivary gland development
GO:0007530	0.0316869	1	SRD5A1	sex determination
GO:0008202	0.00548692	3	TFCP2L1,SRD5A1,SULT2B1	steroid metabolic process
GO:0021826	0.00566279	1	ARX	substrate-independent telencephalic tangential migration
GO:0043129	0.011295	1	ERBB4	surfactant homeostasis
GO:0060074	0.00189101	1	ERBB4	synapse maturation
GO:0033014	0.0426399	1	NFE2L1	tetrapyrrole biosynthetic process
GO:0042723	0.00754358	1	SLC19A2	thiamin and derivative metabolic process
GO:0015888	0.00189101	1	SLC19A2	thiamin transport

[truncated: 4 more sheets: report-KEGG_M6.txt, report-GOBP_M6.txt, report-KEGG_M9.txt, report-GOBP_M9.txt]
