# Supplementary material for: Network analysis identifies a putative role for the PPAR and type 1 interferon pathways in glucocorticoid actions in asthmatics
Source: BMC Med Genomics. 2012 Jun 19;5:27. doi: 10.1186/1755-8794-5-27 (PMC3408345; doi:10.1186/1755-8794-5-27)
Supplement: Additional file 4 — Table S4. Promoter analysis.xlsx (Microsoft Excel XLSX) Results from Pscan promoter enrichment analysis with JASPAR and TRANSFAC, and results from Cscan ChIP-seq analysis. [file 1755-8794-5-27-S4.xlsx]

## Sheet: FDR_pscan_TRANSFAC-950+50_res.t
TF_NAME	MATRIX_ID	Z_SCORE	P_VALUE	SAMPLE_AVERAGE	BACKGROUND_AVERAGE	SAMPLE_DEVSTD	SAMPLE_SIZE
V$ISRE_01	M00258	2.62976	0.00416516	0.791875	0.781637	0.049172	147
V$COMP1_01	M00057	2.52596	0.00561871	0.828457	0.823433	0.0265874	147
V$SRF_Q6	M00186	2.34495	0.00932454	0.818566	0.810759	0.0415948	147
V$MAZR_01	M00491	2.32077	0.00998726	0.882772	0.874056	0.0423156	147
V$PAX4_03	M00378	2.19008	0.0140223	0.931505	0.926274	0.0288832	147
V$CDC5_01	M00478	2.03144	0.0207608	0.854028	0.84718	0.0431758	147
V$IRF1_01	M00062	1.9174	0.0271584	0.810171	0.802301	0.0543128	147
V$EVI1_01	M00078	1.74885	0.0396667	0.743906	0.737197	0.0484045	147
V$IRF2_01	M00063	1.7294	0.0412415	0.789688	0.782741	0.0566331	147
V$HNF4_01	M00134	1.72219	0.0421334	0.82103	0.816475	0.029013	147
V$EVI1_02	M00079	1.59776	0.0544778	0.814254	0.807465	0.0532175	147
V$CP2_01	M00072	1.59226	0.0551258	0.907027	0.90197	0.0384787	147
V$FOXO3_01	M00477	1.55819	0.0590446	0.827925	0.821274	0.0514461	147
V$XFD3_01	M00269	1.5495	0.0600651	0.838357	0.83185	0.0511499	147
V$IRF7_01	M00453	1.45963	0.0715293	0.813875	0.809427	0.0388204	147
V$VBP_01	M00228	1.45554	0.0719975	0.846892	0.840687	0.0580079	147
V$E4BP4_01	M00045	1.454	0.0722595	0.812737	0.806067	0.0603497	147
V$OCT1_01	M00135	1.45387	0.072323	0.778563	0.772088	0.0566722	147
V$CDPCR3_01	M00105	1.44234	0.073936	0.792115	0.7877	0.0387467	147
V$GATA2_03	M00349	1.43345	0.0751981	0.879467	0.873731	0.0504597	147
V$CEBP_Q2	M00190	1.4245	0.0765545	0.862167	0.857709	0.0372056	147
V$OCT1_Q6	M00195	1.37791	0.083258	0.828695	0.823733	0.0505306	147
V$MZF1_01	M00083	1.37385	0.0840533	0.951445	0.947249	0.0383848	147
V$PPARG_01	M00512	1.37138	0.084581	0.728749	0.724111	0.0378001	147
V$XFD2_01	M00268	1.34651	0.0885219	0.855872	0.849199	0.0549188	147
V$HFH3_01	M00289	1.31039	0.0942959	0.873702	0.867326	0.0619615	147
V$STAT4_01	M00498	1.3083	0.0946568	0.970148	0.967874	0.0220199	147
V$FREAC3_01	M00291	1.29261	0.0972421	0.803063	0.797795	0.0548683	147
V$MZF1_02	M00084	1.29355	0.0973013	0.893744	0.890234	0.0312802	147
V$EVI1_05	M00082	1.25612	0.103832	0.834808	0.829793	0.0490686	147
V$CREBP1_01	M00040	1.23241	0.108101	0.820456	0.814424	0.0636301	147
V$FREAC2_01	M00290	1.18878	0.116526	0.805582	0.800527	0.0527116	147
V$TBP_01	M00471	1.18905	0.116614	0.902986	0.896798	0.0579978	147
V$SRF_C	M00215	1.18483	0.11721	0.810859	0.807102	0.0417328	147
V$LMO2COM_02	M00278	1.12808	0.128858	0.896107	0.891376	0.0531604	147
V$GATA6_01	M00462	1.11811	0.131159	0.932854	0.92974	0.0308283	147
V$FOXO4_02	M00476	1.0939	0.136276	0.815869	0.811288	0.0508111	147
V$BARBIE_01	M00238	1.08535	0.138103	0.826007	0.822544	0.0401194	147
V$CEBPB_01	M00109	1.07283	0.140988	0.900811	0.897613	0.0350927	147
V$FOXJ2_01	M00422	1.05584	0.144765	0.858403	0.85319	0.0610222	147
V$NF1_Q6	M00193	1.05292	0.145383	0.841874	0.838988	0.0350012	147
V$EVI1_03	M00080	1.0311	0.150468	0.775208	0.770316	0.0595074	147
V$FOXO1_02	M00474	1.00273	0.157201	0.819638	0.81569	0.0498718	147
V$OCT1_06	M00162	0.990663	0.160225	0.894759	0.8914	0.0402672	147
V$FREAC7_01	M00293	0.977334	0.163476	0.843368	0.838657	0.0582862	147
V$SOX5_01	M00042	0.957687	0.168376	0.880713	0.876039	0.0594002	147
V$GATA1_04	M00128	0.955819	0.168841	0.877094	0.873174	0.0501527	147
V$PAX2_02	M00486	0.954351	0.169293	0.962265	0.960687	0.0190808	147
V$HAND1E47_01	M00222	0.944953	0.171572	0.845765	0.843183	0.034076	147
V$GATA1_03	M00127	0.935581	0.173798	0.877701	0.874826	0.0425441	147
V$EVI1_06	M00011	0.935501	0.174166	0.816213	0.811689	0.0532274	147
V$HNF4_01_B	M00411	0.924727	0.17693	0.815162	0.812034	0.0380062	147
V$NFKAPPAB50_01	M00051	0.919054	0.178072	0.841737	0.837685	0.061572	147
V$AML1_01	M00271	0.917643	0.178657	0.953179	0.949621	0.0476797	147
V$CDXA_01	M00100	0.915645	0.179241	0.950977	0.94853	0.0315021	147
V$AREB6_03	M00414	0.915196	0.179317	0.877809	0.874462	0.0444259	147
V$HLF_01	M00260	0.909087	0.180881	0.862428	0.859119	0.0455517	147
V$POU3F2_02	M00464	0.906545	0.181619	0.78388	0.778653	0.06902	147
V$GRE_C	M00205	0.882937	0.188004	0.823991	0.821466	0.03246	147
V$PPARG_02	M00515	0.869124	0.191584	0.695378	0.693003	0.0351221	147
V$GATA3_02	M00350	0.866861	0.192282	0.86699	0.863367	0.051059	147
V$GATA3_03	M00351	0.856178	0.195236	0.885828	0.882197	0.0514055	147
V$NFY_01	M00287	0.854779	0.195603	0.840069	0.836219	0.0553622	147
V$NFY_C	M00209	0.85049	0.196833	0.805575	0.802184	0.0476548	147
V$CEBP_01	M00159	0.843104	0.198949	0.911684	0.90978	0.0258799	147
V$STAT5A_04	M00499	0.815076	0.206874	0.982601	0.981636	0.01369	147
V$OCT1_07	M00248	0.803207	0.21023	0.811043	0.806913	0.0622299	147
V$SRF_01	M00152	0.795601	0.212566	0.717275	0.714427	0.0390773	147
V$CEBPA_01	M00116	0.793235	0.212948	0.868072	0.865382	0.0459946	147
V$PPARG_03	M00528	0.784169	0.215884	0.783167	0.780895	0.0322806	147
V$PAX4_04	M00380	0.776672	0.217927	0.778438	0.77642	0.0328049	147
V$MYB_Q6	M00183	0.774473	0.21853	0.909638	0.907569	0.0347555	147
V$NFY_Q6	M00185	0.764912	0.221492	0.875931	0.873025	0.0454609	147
V$NKX25_02	M00241	0.761878	0.222297	0.877912	0.874174	0.0629812	147
V$HFH8_01	M00294	0.757211	0.223696	0.855428	0.851813	0.061252	147
V$PAX6_01	M00097	0.706408	0.239276	0.770991	0.769107	0.0330185	147
V$GATA1_02	M00126	0.70076	0.241003	0.848174	0.845467	0.0490203	147
V$EVI1_04	M00081	0.699888	0.241312	0.877085	0.874627	0.0434594	147
V$GFI1_01	M00250	0.690806	0.24427	0.790404	0.78811	0.0376459	147
V$HNF1_C	M00206	0.657214	0.254919	0.825046	0.822951	0.0375514	147
V$HFH1_01	M00129	0.649034	0.257511	0.842762	0.839852	0.0549432	147
V$OCT1_02	M00136	0.648739	0.257555	0.816586	0.81373	0.0560587	147
V$PPARA_01	M00242	0.636991	0.261512	0.749746	0.74797	0.0317917	147
V$MYOGNF1_01	M00056	0.633271	0.262778	0.783357	0.782152	0.0206525	147
V$GATA3_01	M00077	0.631469	0.263198	0.917159	0.915469	0.0336175	147
V$OCT_C	M00210	0.620603	0.266801	0.807963	0.80534	0.0518043	147
V$PAX5_01	M00143	0.569506	0.283923	0.820308	0.81904	0.0269909	147
V$OCT1_05	M00161	0.562518	0.286274	0.828752	0.826734	0.0446102	147
V$MEF2_01	M00006	0.547813	0.291281	0.731989	0.72961	0.055433	147
V$GATA_C	M00203	0.536907	0.295165	0.891511	0.889472	0.0435708	147
V$NKX25_01	M00240	0.520663	0.300841	0.919379	0.916797	0.0550915	147
V$HNF1_01	M00132	0.508004	0.305187	0.818016	0.815994	0.0483009	147
V$GATA1_06	M00347	0.504924	0.306322	0.869013	0.866913	0.0479782	147
V$NKX22_01	M00485	0.493206	0.310379	0.857243	0.855172	0.0522963	147
V$AHRARNT_01	M00235	0.492591	0.310597	0.843153	0.841753	0.0353687	147
V$YY1_02	M00069	0.479639	0.315321	0.790436	0.788996	0.0328944	147
V$TCF11_01	M00285	0.477046	0.316148	0.913987	0.912411	0.0402082	147
V$USF_Q6	M00187	0.444466	0.32794	0.896747	0.895411	0.033622	147
V$MYOD_01	M00001	0.433302	0.332002	0.88649	0.885175	0.0335531	147
V$GR_Q6	M00192	0.424792	0.335068	0.824299	0.823145	0.0314554	147
V$MYCMAX_03	M00615	0.424474	0.335135	0.787502	0.785723	0.0512486	147
V$STAT5B_01	M00459	0.415353	0.33848	0.799673	0.797942	0.0507119	147
V$SRY_01	M00148	0.406774	0.341657	0.967359	0.966277	0.031494	147
V$MEIS1_01	M00419	0.380924	0.351268	0.877287	0.875917	0.0401491	147
V$AP4_01	M00005	0.3698	0.355304	0.825041	0.823949	0.0377114	147
V$MYCMAX_02	M00123	0.369544	0.355441	0.860432	0.859199	0.0406643	147
V$HOX13_01	M00023	0.359564	0.359237	0.765816	0.764995	0.0257131	147
V$STAT1_03	M00496	0.359311	0.359264	0.963616	0.962928	0.0235361	147
V$MEIS1AHOXA9_01	M00420	0.35403	0.361262	0.792232	0.791075	0.0394162	147
V$FOXO1_01	M00473	0.319222	0.374323	0.913986	0.912561	0.0604656	147
V$NFAT_Q6	M00302	0.316678	0.375321	0.905778	0.904725	0.0435183	147
I$ELF1_01	M00110	0.303177	0.380556	0.876955	0.876081	0.0335352	147
V$LMO2COM_01	M00277	0.297029	0.382872	0.902364	0.901322	0.0430458	147
V$AP2ALPHA_01	M00469	0.285071	0.387463	0.95994	0.959058	0.0376147	147
V$OCT1_04	M00138	0.275628	0.391149	0.812435	0.811374	0.0427426	147
V$P53_02	M00272	0.274702	0.391503	0.907231	0.906445	0.0318831	147
V$TATA_C	M00216	0.266968	0.394447	0.876371	0.875005	0.0610499	147
V$DELTAEF1_01	M00073	0.26361	0.395713	0.907496	0.906678	0.0388923	147
V$PBX1_01	M00096	0.25753	0.398099	0.904382	0.903466	0.0421276	147
V$FAC1_01	M00456	0.253298	0.399744	0.871106	0.870275	0.0383988	147
V$ZIC1_01	M00448	0.242662	0.403888	0.884182	0.883404	0.036167	147
V$POU3F2_01	M00463	0.231388	0.408238	0.780223	0.779003	0.0635783	147
V$OCT1_03	M00137	0.2085	0.417184	0.878172	0.877491	0.0387391	147
V$SRY_02	M00160	0.198763	0.421024	0.882614	0.881793	0.0461886	147
V$XBP1_01	M00251	0.188904	0.42487	0.779842	0.779265	0.0363069	147
V$CREB_Q2	M00177	0.17097	0.431919	0.841521	0.840928	0.0422103	147
V$STAT5A_02	M00460	0.160384	0.436106	0.765118	0.764665	0.0335478	147
V$BRN2_01	M00145	0.145255	0.442069	0.84927	0.848727	0.0470127	147
V$NMYC_01	M00055	0.14014	0.444109	0.855992	0.855424	0.0489013	147
V$LHX3_01	M00510	0.139366	0.44443	0.816534	0.815702	0.0689189	147
V$CREBP1CJUN_01	M00041	0.117811	0.45295	0.853366	0.852805	0.0613514	147
V$MRF2_01	M00454	0.113291	0.454767	0.842871	0.842554	0.0335283	147
V$NKX3A_01	M00451	0.107562	0.457066	0.843348	0.842843	0.0514986	147
V$E47_01	M00002	0.107155	0.457222	0.862004	0.861637	0.0385587	147
V$XFD1_01	M00267	0.102376	0.459116	0.852264	0.851829	0.0494528	147
V$SEF1_C	M00214	0.0936655	0.462575	0.724238	0.723987	0.0324962	147
V$GATA1_05	M00346	0.0895643	0.46421	0.860492	0.860103	0.0522847	147
V$NKX61_01	M00424	0.0840609	0.466407	0.816965	0.816563	0.0569343	147
V$FREAC4_01	M00292	0.0816165	0.467377	0.790996	0.790703	0.0437301	147
V$FOXJ2_02	M00423	0.078731	0.468533	0.836739	0.836424	0.04737	147
V$AP4_Q6	M00176	0.0767328	0.469335	0.905726	0.905444	0.0424085	147
V$CEBP_C	M00201	0.0651613	0.473932	0.83434	0.834163	0.0354899	147
V$MEF2_03	M00232	0.0646298	0.474153	0.786023	0.785733	0.0555645	147
V$STAT6_02	M00500	0.0622269	0.475123	0.97511	0.975027	0.0154182	147
V$TGIF_01	M00418	0.0454451	0.481817	0.864374	0.864205	0.0467209	147
V$RORA2_01	M00157	0.0402367	0.483905	0.802007	0.801849	0.0468212	147
V$COUP_01	M00158	0.0220055	0.491196	0.842643	0.842578	0.0350163	147
V$POU6F1_01	M00465	0.00939581	0.49624	0.833743	0.833699	0.0583685	147
F$MCM1_01	M00125	0.00329573	0.498681	0.825009	0.824999	0.0366005	147
V$STAT5A_01	M00457	-0.00194037	0.500777	0.827404	0.827412	0.0487984	147
V$SPZ1_01	M00446	-0.00511509	0.502048	0.888341	0.888354	0.0322479	147
V$FOXO4_01	M00472	-0.0272135	0.510895	0.898253	0.898366	0.05593	147
V$YY1_01	M00059	-0.0292321	0.511693	0.852771	0.852855	0.0334702	147
V$AREB6_01	M00412	-0.029738	0.511897	0.859998	0.860097	0.0402192	147
V$MAX_01	M00119	-0.0313745	0.512554	0.790551	0.790689	0.0542209	147
V$XVENT1_01	M00445	-0.0326491	0.513068	0.888974	0.889049	0.0301159	147
V$MSX1_01	M00394	-0.0340975	0.513642	0.891409	0.891517	0.038518	147
V$FOXD3_01	M00130	-0.0514498	0.52057	0.892643	0.89286	0.0475944	147
V$CMYB_01	M00004	-0.0628999	0.525161	0.806443	0.806633	0.0386907	147
V$GATA2_02	M00348	-0.0640419	0.525598	0.867004	0.867285	0.049368	147
V$AP2GAMMA_01	M00470	-0.0724567	0.528983	0.944192	0.944456	0.0478742	147
V$CREB_01	M00039	-0.0726843	0.529064	0.861363	0.861685	0.0553072	147
V$CHX10_01	M00437	-0.0728323	0.529111	0.810689	0.810987	0.047593	147
V$TCF11MAFG_01	M00284	-0.0843868	0.533748	0.7718	0.772046	0.0389104	147
V$STAT_01	M00223	-0.0859136	0.534347	0.88346	0.883788	0.0486974	147
V$GCNF_01	M00526	-0.0907618	0.536268	0.735604	0.735919	0.0420888	147
V$PBX1_02	M00124	-0.0925248	0.536962	0.76183	0.76221	0.0479438	147
V$P300_01	M00033	-0.118206	0.547219	0.880923	0.881236	0.0354004	147
V$SP1_01	M00008	-0.123941	0.549449	0.935477	0.935843	0.0334661	147
V$AREB6_04	M00415	-0.129852	0.551823	0.947199	0.947618	0.0402706	147
V$STAF_01	M00262	-0.132102	0.552661	0.775724	0.776098	0.02898	147
V$CREB_Q4	M00178	-0.150268	0.559904	0.843236	0.843811	0.046618	147
V$ZID_01	M00085	-0.153659	0.561243	0.8433	0.84376	0.0361899	147
V$AP4_Q5	M00175	-0.168811	0.56722	0.922895	0.923441	0.0384068	147
V$CEBPB_02	M00117	-0.172388	0.568623	0.875588	0.876105	0.0349517	147
V$CDXA_02	M00101	-0.212112	0.584234	0.977507	0.977977	0.0265036	147
V$MYCMAX_01	M00118	-0.222531	0.588291	0.772613	0.773495	0.0461511	147
V$SOX9_B1	M00410	-0.228434	0.590559	0.834624	0.835533	0.0430377	147
V$RREB1_01	M00257	-0.228311	0.59057	0.83782	0.8387	0.0471254	147
V$MEIS1BHOXA9_02	M00421	-0.229294	0.590915	0.794646	0.795457	0.0400955	147
V$GATA1_01	M00075	-0.229268	0.590946	0.938718	0.939222	0.0269768	147
V$E47_02	M00071	-0.240202	0.595274	0.830014	0.830827	0.0464645	147
V$NFE2_01	M00037	-0.293853	0.615884	0.847289	0.84829	0.0400673	147
V$NFKB_Q6	M00194	-0.294657	0.616279	0.847424	0.848389	0.0434624	147
V$RSRFC4_01	M00026	-0.324964	0.627815	0.787161	0.788741	0.0626156	147
V$ATF6_01	M00483	-0.326457	0.628315	0.825228	0.826841	0.0584082	147
V$MEF2_02	M00231	-0.327486	0.62874	0.788732	0.790108	0.0520795	147
V$TAXCREB_01	M00114	-0.350712	0.637484	0.783413	0.784563	0.0391987	147
V$E2F_01	M00024	-0.359595	0.640806	0.775424	0.776524	0.035934	147
V$AP1_Q2	M00173	-0.369458	0.644475	0.883931	0.885161	0.0380083	147
V$CART1_01	M00416	-0.377693	0.647554	0.794892	0.796436	0.0471404	147
V$HNF3B_01	M00131	-0.421465	0.663727	0.859467	0.86114	0.0465328	147
V$RFX1_01	M00280	-0.444051	0.671947	0.820171	0.821493	0.0347525	147
V$AREB6_02	M00413	-0.445718	0.672721	0.873181	0.874874	0.052088	147
V$NGFIC_01	M00244	-0.447318	0.67321	0.82453	0.826216	0.0477451	147
V$SP1_Q6	M00196	-0.44786	0.673388	0.896184	0.898419	0.062189	147
V$NFKAPPAB_01	M00054	-0.451411	0.674718	0.865686	0.867407	0.0495701	147
V$HSF2_01	M00147	-0.461528	0.678264	0.897188	0.898645	0.0372653	147
V$RORA1_01	M00156	-0.469663	0.68118	0.830891	0.83267	0.0445826	147
V$AP1FJ_Q2	M00172	-0.482296	0.685692	0.890603	0.892122	0.0371751	147
V$EGR2_01	M00246	-0.492685	0.689449	0.814652	0.816514	0.047583	147
V$USF_01	M00121	-0.508733	0.695035	0.80723	0.809331	0.0484444	147
V$HTF_01	M00538	-0.52265	0.700024	0.777446	0.778783	0.0332947	147
V$MEF2_04	M00233	-0.527106	0.701457	0.723771	0.726095	0.0517357	147
V$TAL1ALPHAE47_01	M00066	-0.531669	0.703041	0.81477	0.816488	0.0378487	147
V$SREBP1_02	M00221	-0.540094	0.706067	0.790453	0.792801	0.055943	147
V$TST1_01	M00133	-0.542228	0.706743	0.897601	0.898985	0.0312104	147
V$HEN1_01	M00068	-0.557689	0.712123	0.773957	0.775832	0.0433921	147
V$CHOP_01	M00249	-0.565473	0.714615	0.836366	0.838033	0.0328416	147
V$CETS1P54_02	M00074	-0.589129	0.722764	0.900792	0.902194	0.0301628	147
V$TAXCREB_02	M00115	-0.596068	0.725003	0.725243	0.727165	0.0379933	147
V$P53_01	M00034	-0.600578	0.726565	0.66511	0.666993	0.0386956	147
V$CLOX_01	M00103	-0.605765	0.728189	0.763758	0.766589	0.0526396	147
V$RP58_01	M00532	-0.608577	0.729165	0.819264	0.821547	0.0438974	147
V$HEN1_02	M00058	-0.624094	0.734412	0.753248	0.755386	0.0440255	147
V$AHR_01	M00139	-0.637768	0.738867	0.784214	0.786184	0.0390176	147
V$S8_01	M00099	-0.64363	0.740722	0.827465	0.830487	0.0569121	147
V$GATA2_01	M00076	-0.659035	0.745748	0.93235	0.933598	0.0237614	147
V$PAX4_01	M00373	-0.669947	0.749188	0.817461	0.81905	0.0285	147
V$PAX5_02	M00144	-0.678159	0.751923	0.791544	0.792948	0.0271365	147
V$CDPCR3HD_01	M00106	-0.681762	0.752997	0.876093	0.878326	0.0409239	147
V$TATA_01	M00252	-0.696853	0.757614	0.850854	0.853446	0.0416618	147
V$TAL1BETAITF2_01	M00070	-0.723947	0.766044	0.799373	0.801816	0.0384555	147
V$EGR1_01	M00243	-0.725393	0.766593	0.815122	0.81784	0.0463509	147
V$CDP_02	M00102	-0.729851	0.767865	0.77181	0.775148	0.0525967	147
V$EGR3_01	M00245	-0.732128	0.768743	0.80297	0.806069	0.055486	147
V$NFKAPPAB65_01	M00052	-0.760242	0.777244	0.848399	0.851518	0.0537011	147
V$USF_C	M00217	-0.767752	0.779411	0.913049	0.915755	0.043958	147
V$NFKB_C	M00208	-0.806364	0.790801	0.818625	0.821701	0.0499532	147
V$ZIC3_01	M00450	-0.84188	0.800808	0.881562	0.884256	0.0394739	147
V$PAX4_02	M00377	-0.844919	0.80153	0.883713	0.886987	0.0434318	147
V$CREB_02	M00113	-0.855975	0.804717	0.858131	0.861041	0.0414561	147
V$TAL1BETAE47_01	M00065	-0.862391	0.806338	0.796329	0.799369	0.0382546	147
V$AP2_Q6	M00189	-0.861829	0.806388	0.905399	0.908269	0.0421364	147
V$ROAZ_01	M00467	-0.879195	0.810912	0.725376	0.728695	0.0403789	147
V$AP1_Q6	M00174	-0.880425	0.811371	0.875592	0.878721	0.0420755	147
V$ELK1_01	M00007	-0.884916	0.812465	0.843463	0.846188	0.0330831	147
V$NRF2_01	M00108	-0.889505	0.81377	0.872242	0.875608	0.0430933	147
V$HSF1_01	M00146	-0.891634	0.814371	0.855385	0.858428	0.0397352	147
V$MYOD_Q6	M00184	-0.897562	0.816076	0.909705	0.913278	0.0503419	147
V$CREBP1_Q2	M00179	-0.924191	0.822998	0.829208	0.832436	0.0413377	147
V$E2F_02	M00050	-0.926022	0.823325	0.849123	0.853121	0.0452197	147
V$ARP1_01	M00155	-0.938678	0.826674	0.829951	0.832963	0.0359793	147
F$HAP234_01	M00288	-0.946383	0.828752	0.83523	0.838649	0.0438244	147
V$BACH1_01	M00495	-0.964124	0.83315	0.765388	0.769124	0.0440951	147
V$ARNT_01	M00236	-0.969945	0.834675	0.826299	0.829698	0.0419693	147
V$LYF1_01	M00141	-0.97765	0.836592	0.938244	0.941191	0.0362158	147
V$PAX2_01	M00098	-1.00072	0.84219	0.799496	0.801743	0.0261053	147
V$ZIC2_01	M00449	-1.00493	0.843197	0.865293	0.868958	0.0421491	147
V$MIF1_01	M00279	-1.02141	0.847246	0.771854	0.775004	0.0386083	147
V$PAX3_01	M00360	-1.04861	0.853403	0.797756	0.800736	0.0307538	147
V$STAT3_01	M00225	-1.06978	0.858286	0.724382	0.727918	0.037788	147
V$STAT1_01	M00224	-1.0718	0.858735	0.746064	0.749693	0.038538	147
V$STAF_02	M00264	-1.15456	0.876352	0.80535	0.808427	0.0266923	147
V$CDPCR1_01	M00104	-1.15777	0.877409	0.829578	0.833239	0.0428366	147
V$AP1_Q4	M00188	-1.1647	0.878601	0.874692	0.8785	0.0385361	147
V$CDP_01	M00095	-1.24469	0.894021	0.772544	0.777314	0.0448553	147
V$ARNT_02	M00539	-1.24612	0.894306	0.775255	0.779963	0.0450115	147
V$HOXA3_01	M00395	-1.27401	0.899382	0.922583	0.925806	0.03137	147
V$AP1_C	M00199	-1.2773	0.899856	0.872403	0.877708	0.0474877	147
V$AP1_01	M00517	-1.3159	0.906514	0.844685	0.848982	0.0381151	147
V$ER_Q6	M00191	-1.32681	0.908302	0.788792	0.792923	0.035583	147
V$BACH2_01	M00490	-1.32701	0.908492	0.841747	0.846095	0.0421811	147
V$AP2REP_01	M00468	-1.33437	0.909633	0.947067	0.95035	0.0302002	147
V$OLF1_01	M00261	-1.39922	0.919619	0.826342	0.829963	0.0277029	147
V$BRACH_01	M00150	-1.48506	0.931778	0.68966	0.693702	0.0315762	147
V$STAT3_02	M00497	-1.50918	0.935035	0.974186	0.9766	0.0206992	147
V$CREL_01	M00053	-1.52886	0.937488	0.887827	0.892844	0.0420584	147
V$LUN1_01	M00480	-1.56035	0.941183	0.695095	0.701972	0.0518422	147
V$ATF_01	M00017	-1.57962	0.943439	0.816666	0.822916	0.0475963	147
V$USF_02	M00122	-1.61737	0.947621	0.85527	0.86048	0.0388988	147
V$RFX1_02	M00281	-1.66865	0.952805	0.801752	0.807066	0.0345289	147
V$E2F_03	M00516	-1.78058	0.96285	0.817172	0.823709	0.0392413	147
V$CETS1P54_01	M00032	-1.78041	0.962883	0.910213	0.915852	0.0360825	147
V$SREBP1_01	M00220	-1.91619	0.972652	0.820768	0.82956	0.0521987	147
V$IK3_01	M00088	-1.96281	0.975495	0.8479	0.8535	0.0339029	147
V$HMX1_01	M00433	-2.02026	0.978556	0.781944	0.789919	0.0412471	147
V$NCX_01	M00484	-2.24595	0.987878	0.842487	0.849272	0.0379748	147
V$AHRARNT_02	M00237	-2.29154	0.989246	0.768999	0.775839	0.0374663	147
V$ELK1_02	M00025	-2.74116	0.997005	0.852666	0.861446	0.036029	147
V$EN1_01	M00396	-2.74937	0.99709	0.948362	0.953829	0.0242764	147
V$NRSF_01	M00256	-2.76069	0.997168	0.698764	0.707461	0.0323214	147
Degrees of freedom: 24590

## Sheet: FDR_pscan_JASPAR-950+50_res.txt
TF_NAME	MATRIX_ID	Z_SCORE	P_VALUE	SAMPLE_AVERAGE	BACKGROUND_AVERAGE	SAMPLE_DEVSTD	SAMPLE_SIZE
IRF2	MA0051.1	3.33405	0.000409231	0.7935	0.781968	0.046594	147
IRF1	MA0050.1	2.63028	0.00414669	0.857283	0.847358	0.0503231	147
RXR::RAR_DR5	MA0159.1	2.3914	0.00821618	0.822111	0.815769	0.0333555	147
EWSR1-FLI1	MA0149.1	2.36815	0.00875857	0.725415	0.714809	0.0556705	147
HNF4A	MA0114.1	2.27913	0.0111154	0.84549	0.838112	0.0403466	147
RUNX1	MA0002.2	2.21998	0.012943	0.883695	0.876541	0.0425178	147
FOXA1	MA0148.1	2.0942	0.0178384	0.87968	0.871544	0.0473537	147
PPARG::RXRA	MA0065.2	2.08451	0.0182868	0.83674	0.830821	0.0335626	147
En1	MA0027.1	1.8641	0.0306819	0.92962	0.926007	0.0257703	147
Pou5f1	MA0142.1	1.86112	0.0309905	0.791918	0.784819	0.0449633	147
Evi1	MA0029.1	1.85756	0.0311775	0.795179	0.787642	0.0517222	147
FOXD1	MA0031.1	1.79765	0.0356693	0.885129	0.87663	0.0585587	147
FOXO3	MA0157.1	1.71577	0.0426342	0.913443	0.90662	0.047969	147
Foxa2	MA0047.2	1.60466	0.0537641	0.861228	0.854818	0.0479264	147
FOXI1	MA0042.1	1.56003	0.0587871	0.885494	0.877897	0.0608587	147
Hltf	MA0109.1	1.43752	0.0748391	0.962163	0.960222	0.0139401	147
RXRA::VDR	MA0074.1	1.42292	0.0767203	0.783645	0.779338	0.037821	147
NFE2L2	MA0150.1	1.38101	0.0829282	0.843319	0.838271	0.0467083	147
SRF	MA0083.1	1.32856	0.0913562	0.775866	0.77102	0.0435533	147
Spz1	MA0111.1	1.32269	0.0923098	0.889438	0.886306	0.0286383	147
NR1H2::RXRA	MA0115.1	1.30205	0.0958243	0.705691	0.701185	0.0405141	147
Myf	MA0055.1	1.26911	0.101495	0.882725	0.878145	0.0445202	147
Tcfcp2l1	MA0145.1	1.25261	0.104305	0.857703	0.853998	0.040344	147
HLF	MA0043.1	1.17722	0.118797	0.86366	0.859862	0.040468	147
NFYA	MA0060.1	1.01945	0.153277	0.839349	0.834816	0.0535013	147
TP53	MA0106.1	0.995953	0.15873	0.726607	0.723858	0.037311	147
FOXL1	MA0033.1	0.972845	0.164661	0.939546	0.935977	0.0421077	147
Gata1	MA0035.2	0.960083	0.167891	0.88437	0.88066	0.0430738	147
Sox5	MA0087.1	0.934826	0.174239	0.914269	0.90934	0.0627185	147
HNF1A	MA0046.1	0.916499	0.178993	0.818252	0.81449	0.0492295	147
Pax6	MA0069.1	0.909058	0.180949	0.795059	0.792377	0.0354526	147
FOXF2	MA0030.1	0.852003	0.196406	0.818411	0.814824	0.0505608	147
Sox17	MA0078.1	0.827183	0.203404	0.911012	0.907695	0.0470741	147
NFIC	MA0161.1	0.766443	0.221044	0.968354	0.966616	0.026971	147
ZNF354C	MA0130.1	0.754916	0.224597	0.98384	0.982332	0.0217625	147
BRCA1	MA0133.1	0.753206	0.224919	0.95986	0.957895	0.033019	147
STAT1	MA0137.2	0.73521	0.230371	0.818906	0.816133	0.0477046	147
NFKB1	MA0105.1	0.722856	0.234167	0.839203	0.836145	0.0530721	147
NFE2L1::MafG	MA0089.1	0.652639	0.256327	0.965511	0.963342	0.0413034	147
CEBPA	MA0102.2	0.64491	0.258811	0.902673	0.900547	0.0415608	147
Nkx2-5	MA0063.1	0.643551	0.259412	0.949221	0.947034	0.0374842	147
Tal1::Gata1	MA0140.1	0.623187	0.266036	0.814361	0.81223	0.0389173	147
Pax5	MA0014.1	0.602904	0.27273	0.848469	0.847141	0.0256002	147
NR3C1	MA0113.1	0.595517	0.275059	0.851287	0.849866	0.031008	147
GATA2	MA0036.1	0.539404	0.294374	0.990056	0.989432	0.0122628	147
Lhx3	MA0135.1	0.503709	0.306729	0.827718	0.825219	0.0584145	147
NFATC2	MA0152.1	0.498727	0.308364	0.937801	0.935951	0.0487108	147
Hand1::Tcfe2a	MA0092.1	0.451058	0.325482	0.905781	0.904509	0.0342353	147
Klf4	MA0039.2	0.425826	0.334681	0.926545	0.924561	0.0545059	147
Pax4	MA0068.1	0.395128	0.345881	0.785146	0.784192	0.0309696	147
SOX9	MA0077.1	0.39402	0.346415	0.876755	0.875285	0.0414132	147
NFIL3	MA0025.1	0.380907	0.351145	0.828731	0.826933	0.0613997	147
TLX1::NFIC	MA0119.1	0.317372	0.375022	0.76782	0.766578	0.0533208	147
ARID3A	MA0151.1	0.304561	0.380002	0.946547	0.944876	0.0663052	147
TFAP2A	MA0003.1	0.285071	0.387463	0.95994	0.959058	0.0376147	147
Foxq1	MA0040.1	0.273843	0.391792	0.850848	0.849607	0.0543851	147
EBF1	MA0154.1	0.264838	0.395272	0.90033	0.899442	0.0398088	147
Nr2e3	MA0164.1	0.227649	0.409689	0.870051	0.868881	0.0626865	147
Esrrb	MA0141.1	0.205316	0.418451	0.851415	0.85062	0.043871	147
MEF2A	MA0052.1	0.201247	0.420024	0.835313	0.834259	0.0622637	147
CTCF	MA0139.1	0.167139	0.433411	0.796104	0.795541	0.0428968	147
PBX1	MA0070.1	0.158328	0.436949	0.817704	0.817104	0.0409598	147
MAX	MA0058.1	0.151162	0.439741	0.866186	0.865561	0.0505418	147
znf143	MA0088.1	0.139293	0.444497	0.837917	0.837573	0.0246567	147
GATA3	MA0037.1	0.114275	0.454368	0.964616	0.964303	0.0337823	147
ESR1	MA0112.2	0.108912	0.456486	0.750931	0.750597	0.0398038	147
PLAG1	MA0163.1	0.101397	0.459504	0.822209	0.821829	0.0440275	147
FOXC1	MA0032.1	0.035796	0.485684	0.962498	0.962434	0.0205738	147
NR2F1	MA0017.1	0.0220055	0.491196	0.842643	0.842578	0.0350163	147
SOX10	MA0442.1	0.0194864	0.492207	0.972096	0.972044	0.0298882	147
MZF1_5-13	MA0057.1	-0.00889364	0.503558	0.928635	0.928659	0.0316697	147
Nkx3-2	MA0122.1	-0.0175053	0.507003	0.925606	0.925647	0.0275927	147
SP1	MA0079.2	-0.0186318	0.507454	0.936586	0.936659	0.0464029	147
SRY	MA0084.1	-0.0307865	0.512316	0.913137	0.913252	0.0444053	147
HNF1B	MA0153.1	-0.0543336	0.521724	0.815287	0.815515	0.0482103	147
RORA_2	MA0072.1	-0.0713733	0.528534	0.799169	0.799445	0.0465222	147
RREB1	MA0073.1	-0.0786966	0.531468	0.818809	0.819094	0.0461664	147
TAL1::TCF3	MA0091.1	-0.155517	0.561981	0.839679	0.840232	0.0434441	147
Foxd3	MA0041.1	-0.156714	0.562442	0.883423	0.884096	0.0507575	147
PPARG	MA0066.1	-0.157722	0.562832	0.760799	0.761206	0.0297878	147
Myc	MA0147.1	-0.160808	0.564103	0.861574	0.86216	0.0479818	147
Zfp423	MA0116.1	-0.197015	0.578289	0.847425	0.848063	0.0360895	147
TEAD1	MA0090.1	-0.202818	0.580628	0.839612	0.840319	0.0446124	147
Stat3	MA0144.1	-0.272563	0.607744	0.854668	0.855735	0.0490948	147
Nobox	MA0125.1	-0.278983	0.610188	0.89546	0.896693	0.0530259	147
Ar	MA0007.1	-0.294622	0.616193	0.797212	0.797917	0.0288111	147
USF1	MA0093.1	-0.296414	0.61691	0.885426	0.886847	0.0602702	147
INSM1	MA0155.1	-0.306489	0.62073	0.873821	0.874779	0.0375478	147
Gfi	MA0038.1	-0.344373	0.635085	0.898469	0.899691	0.0417085	147
NKX3-1	MA0124.1	-0.346664	0.635906	0.87836	0.880111	0.0558819	147
Ddit3::Cebpa	MA0019.1	-0.386155	0.650683	0.855468	0.856728	0.0368274	147
Mafb	MA0117.1	-0.396507	0.654595	0.937567	0.938553	0.0307933	147
Sox2	MA0143.1	-0.415168	0.661329	0.788514	0.789896	0.0346462	147
MYC::MAX	MA0059.1	-0.418348	0.662649	0.822383	0.823951	0.0471017	147
NF-kappaB	MA0061.1	-0.425365	0.665254	0.866716	0.86835	0.0500088	147
RELA	MA0107.1	-0.546146	0.708124	0.852303	0.85444	0.0491192	147
HOXA5	MA0158.1	-0.596387	0.725259	0.945345	0.947018	0.0371634	147
Egr1	MA0162.1	-0.599823	0.726304	0.867332	0.869653	0.0474066	147
Mycn	MA0104.2	-0.614065	0.731108	0.857452	0.859937	0.0522426	147
TBP	MA0108.2	-0.696853	0.757614	0.850854	0.853446	0.0416618	147
SPI1	MA0080.2	-0.752214	0.774565	0.93507	0.937411	0.0331325	147
ESR2	MA0258.1	-0.808593	0.791369	0.805308	0.807418	0.0325745	147
E2F1	MA0024.1	-0.865951	0.807283	0.84922	0.852869	0.0443705	147
NR4A2	MA0160.1	-0.925388	0.823357	0.918992	0.921762	0.036638	147
AP1	MA0099.2	-0.946895	0.828849	0.930842	0.933857	0.0377443	147
ELK1	MA0028.1	-1.00302	0.842661	0.909283	0.912334	0.0330388	147
RORA_1	MA0071.1	-1.02966	0.849129	0.854202	0.858325	0.0480408	147
Myb	MA0100.1	-1.09516	0.864006	0.903957	0.907803	0.0427716	147
Arnt	MA0004.1	-1.18774	0.883278	0.883451	0.890039	0.0692166	147
Pdx1	MA0132.1	-1.21013	0.887546	0.941279	0.947489	0.0604641	147
Prrx2	MA0075.1	-1.22803	0.891033	0.949002	0.956231	0.0741879	147
MZF1_1-4	MA0056.1	-1.2384	0.893098	0.982931	0.985686	0.0304782	147
ZEB1	MA0103.1	-1.32073	0.907504	0.977353	0.981243	0.0392053	147
Pax2	MA0067.1	-1.32389	0.907891	0.943612	0.947082	0.0317476	147
Arnt::Ahr	MA0006.1	-1.40447	0.920622	0.935471	0.941604	0.0563047	147
HIF1A::ARNT	MA0259.1	-1.40768	0.921125	0.911541	0.917442	0.0551228	147
ELF5	MA0136.1	-1.41098	0.921575	0.922068	0.925845	0.0343257	147
REL	MA0101.1	-1.43575	0.925151	0.88972	0.894305	0.0409305	147
NHLH1	MA0048.1	-1.45341	0.927451	0.839122	0.844546	0.0412895	147
T	MA0009.1	-1.50105	0.933947	0.777766	0.7834	0.0468012	147
YY1	MA0095.1	-1.50451	0.934428	0.97142	0.974925	0.0299228	147
REST	MA0138.2	-1.50592	0.93454	0.704444	0.709192	0.0382966	147
SPIB	MA0081.1	-1.60299	0.946197	0.960489	0.965082	0.0388602	147
Zfx	MA0146.1	-1.67101	0.953219	0.874843	0.882818	0.0625344	147
CREB1	MA0018.2	-1.89239	0.971211	0.894336	0.900913	0.0449768	147
FEV	MA0156.1	-2.28094	0.988892	0.900155	0.910026	0.0478218	147
MIZF	MA0131.1	-2.60117	0.995445	0.821195	0.830307	0.0392942	147
ELK4	MA0076.1	-2.72375	0.996835	0.831919	0.843961	0.0474646	147
GABPA	MA0062.2	-3.10683	0.999072	0.846851	0.860043	0.0397922	147
ETS1	MA0098.1	-3.4225	0.99972	0.993029	0.995535	0.0144656	147
Degrees of freedom: 24590

## Sheet: FDR_cscan_-1000+TR.txt
TF	LINE	BG_HITS/BG_SIZE	FG_HITS/FG_SIZE	BIN	HYP	EXPECTED	O/U	G
GR	A549+DEX_100nM	4320/27658	59/147	7.0853e-11	5.87661e-11	22.9604	OVER	hg19
GR	A549+DEX_50nM	6269/27658	73/147	7.63735e-11	6.44218e-11	33.3192	OVER	hg19
GR	A549+DEX_5nM	2966/27658	45/147	3.92138e-09	3.30567e-09	15.764	OVER	hg19
GR	A549	8441/27506	81/147	1.97751e-08	1.76023e-08	45.1111	OVER	hg18
GR	A549+DEX_500pM	761/27658	19/147	1.68932e-06	1.43165e-06	4.04465	OVER	hg19
GR	ECC-1+DEX_100nM	2838/27658	37/147	2.21892e-05	2.0042e-05	15.0837	OVER	hg19
CEBPB	HepG2	10890/27658	87/147	0.000138951	0.000129649	57.8795	OVER	hg19
GABP	HepG2	6923/27506	15/147	0.000331621	0.000316285	36.9985	UNDER	hg18
ETS1	Jurkat	12528/27506	41/147	0.000649203	0.000617416	66.9532	UNDER	hg18
STAT1	HeLa-S3	11612/27506	87/147	0.000955814	0.000908348	62.0579	OVER	hg18
GABP	H1-hESC	4140/27658	5/147	0.00165006	0.00158313	22.0038	UNDER	hg19
RXRA	H1-hESC	1634/27658	23/147	0.00199912	0.00185621	8.68458	OVER	hg19
GABP	HepG2	7382/27658	17/147	0.00199808	0.00190757	39.2347	UNDER	hg19
ERalpha_a	ECC-1+Estradiol_10nM	4472/27658	44/147	0.00325567	0.00306599	23.7683	OVER	hg19
YY1	NT2-D1	3945/27658	5/147	0.00424204	0.00408362	20.9674	UNDER	hg19
GABP	K562	4170/27506	7/147	0.0049456	0.0047824	22.2857	UNDER	hg18
c-Jun	K562+IFNa6h	2556/27658	29/147	0.00970584	0.00916612	13.5849	OVER	hg19
STAT3	MCF10A-Er-Src+EtOH_0.01pct_4hr	9028/27658	71/147	0.00973223	0.00927513	47.9831	OVER	hg19
ERalpha_a	ECC-1+Genistein_100nM	3666/27658	37/147	0.0108454	0.0102789	19.4845	OVER	hg19
p300_(N-15)	HeLa-S3	5004/27658	46/147	0.0117808	0.0111956	26.5958	OVER	hg19
GATA3_(SC-268)	T-47D+DMSO_0.02pct	8051/27658	65/147	0.0118132	0.0112619	42.7904	OVER	hg19
RXRA	HepG2	7500/27506	59/147	0.0202959	0.0195576	40.0822	OVER	hg18
PRDM1_(Val90)	HeLa-S3	2016/27658	24/147	0.0211501	0.0200508	10.7149	OVER	hg19
YY1	K562	4458/27658	8/147	0.0231241	0.0223622	23.6939	UNDER	hg19
GABP	HeLa-S3	4720/27658	9/147	0.0245119	0.0237004	25.0864	UNDER	hg19
p300	GM12878	4217/27506	38/147	0.0253421	0.0243941	22.5369	OVER	hg18
Rad21	GM12878	12897/27506	89/147	0.0256713	0.0248278	68.9253	OVER	hg18
NFKB	GM19193	2046/27658	24/147	0.0267593	0.0254157	10.8743	OVER	hg19
STAT3	MCF10A-Er-Src+EtOH_0.01pct	5041/27658	45/147	0.0304983	0.0291566	26.7925	OVER	hg19
STAT3	GM12878	86/27658	4/147	0.0358296	0.0324982	0.457083	OVER	hg19
p300_(F-4)	K562	1705/27658	21/147	0.0349883	0.0332542	9.06194	OVER	hg19
Rad21	HeLa-S3	11421/27658	82/147	0.0494612	0.047618	60.7017	OVER	hg19
BAF155	HeLa-S3	2665/27658	28/147	0.0513827	0.049115	14.1643	OVER	hg19
FOXA2_(SC-6554)	HepG2	9841/27658	73/147	0.057493	0.0553515	52.3041	OVER	hg19
STAT1	GM12878	4/27658	1/147	0.0737049	0.0556672	0.0212597	OVER	hg19
GABP	GM12878	3313/27506	6/147	0.0577977	0.0564207	17.7056	UNDER	hg18
STAT3	HeLa-S3	3689/27658	35/147	0.0637481	0.0611278	19.6067	OVER	hg19
p300	GM12878	2315/27658	25/147	0.0731487	0.0700371	12.304	OVER	hg19
TCF4	HCT-116	7191/27658	57/147	0.0823481	0.0793243	38.2196	OVER	hg19
FOXA1_(C-20)	HepG2	11245/27658	80/147	0.094681	0.0914511	59.7663	OVER	hg19
FOXA1_(SC-101058)	HepG2	10340/27658	75/147	0.0947169	0.0914511	54.9563	OVER	hg19
YY1_(C-20)	SK-N-SH_RA	9928/27658	33/147	0.103168	0.0999492	52.7665	UNDER	hg19
RXRA	HepG2	5314/27658	45/147	0.107212	0.103305	28.2435	OVER	hg19
PU.1	GM12891	12428/27658	86/147	0.120229	0.116323	66.0538	OVER	hg19
THAP1_(SC-98174)	K562	2912/27658	4/147	0.120802	0.117735	15.477	UNDER	hg19
c-Jun	K562+IFNg6h	2396/27658	25/147	0.12445	0.119618	12.7345	OVER	hg19
Rad21	GM12878	10076/27658	73/147	0.130124	0.125834	53.5531	OVER	hg19
PU.1	GM12878	11925/27658	83/147	0.143886	0.139311	63.3804	OVER	hg19
NFKB	GM12878+TNFa	4604/27658	40/147	0.144608	0.139511	24.4699	OVER	hg19
GABP	GM12878	6009/27658	16/147	0.158798	0.154433	31.9373	UNDER	hg19
NF-YB	K562	5920/27658	48/147	0.182855	0.176815	31.4643	OVER	hg19
Brg1	K562	1069/27658	14/147	0.204778	0.196738	5.68165	OVER	hg19
STAT3	MCF10A-Er-Src+EtOH_0.01pct_12hr	8807/27658	65/147	0.20827	0.201807	46.8085	OVER	hg19
USF-1	K562	5997/27506	46/147	0.212617	0.207466	32.0497	OVER	hg18
JunD	GM12878	1075/27658	14/147	0.216754	0.208344	5.71354	OVER	hg19
p300	SK-N-SH_RA	7982/27658	60/147	0.235777	0.22854	42.4237	OVER	hg19
EBF	GM12878	8327/27658	62/147	0.23762	0.230367	44.2573	OVER	hg19
MEF2C_(SC-13268)	GM12878	3656/27658	33/147	0.242684	0.234681	19.4313	OVER	hg19
NRSF	SK-N-SH_RA	10901/27506	42/147	0.263437	0.257906	58.2581	UNDER	hg18
RB	IMR-90	7790/27506	27/147	0.282408	0.276743	41.632	UNDER	hg18
KAP1	HEK293(b)	5572/27658	45/147	0.311412	0.301995	29.6147	OVER	hg19
AP-2alpha	HeLa-S3	6723/27658	52/147	0.321144	0.311656	35.7322	OVER	hg19
CEBPB	HepG2+forskolin	7235/27658	55/147	0.333943	0.324215	38.4534	OVER	hg19
STAT1	HeLa-S3+IFNg30	5121/27658	42/147	0.347324	0.336952	27.2177	OVER	hg19
PU.1	K562	14941/27506	95/147	0.344345	0.33744	79.849	OVER	hg18
NRSF	PFSK-1	5734/27506	18/147	0.366502	0.359736	30.6442	UNDER	hg18
ZNF263	T-REx-HEK293	12449/27658	84/147	0.405664	0.394877	66.1654	OVER	hg19
BATF	GM12878	7633/27658	57/147	0.410189	0.398748	40.5688	OVER	hg19
USF-1	H1-hESC	10259/27658	72/147	0.415828	0.404586	54.5257	OVER	hg19
p300	HepG2	11841/27506	78/147	0.449235	0.440595	63.2817	OVER	hg18
USF-1	GM12878	5682/27658	45/147	0.474532	0.461319	30.1994	OVER	hg19
TCF12	GM12878	8023/27658	59/147	0.481494	0.468531	42.6416	OVER	hg19
AP-2gamma	HeLa-S3	9077/27658	65/147	0.500972	0.487741	48.2435	OVER	hg19
CEBPB	K562	11230/27658	77/147	0.505455	0.492407	59.6865	OVER	hg19
TCF4	HepG2b	6028/27658	47/147	0.511672	0.497711	32.0383	OVER	hg19
FOSL2	HepG2	8050/27658	59/147	0.525591	0.511686	42.7851	OVER	hg19
STAT1	K562+IFNa6h	608/27658	9/147	0.54414	0.525428	3.23147	OVER	hg19
STAT2	K562+IFNa6h	1063/27658	13/147	0.564234	0.546344	5.64976	OVER	hg19
eGFP-GATA2	K562	3847/27658	33/147	0.586402	0.570224	20.4465	OVER	hg19
GABP	HeLa-S3	7940/27506	29/147	0.588514	0.57853	42.4337	UNDER	hg18
SIX5	K562	3709/27506	10/147	0.61601	0.606281	19.822	UNDER	hg18
Rad21	HepG2	11680/27658	79/147	0.642351	0.626591	62.0782	OVER	hg19
Nrf1	HepG2	2226/27658	3/147	0.650104	0.637556	11.831	UNDER	hg19
FOXA1_(C-20)	T-47D+DMSO_0.02pct	9697/27658	68/147	0.658893	0.642515	51.5388	OVER	hg19
c-Jun	HUVEC	10178/27506	68/147	0.663402	0.651767	54.3942	OVER	hg18
Pbx3	GM12878	5458/27658	43/147	0.686344	0.668571	29.0088	OVER	hg19
HNF4A_(H-171)	HepG2	8495/27658	61/147	0.718926	0.701165	45.1502	OVER	hg19
GATA-2	K562	8303/27506	57/147	0.797116	0.783689	44.3736	OVER	hg18
PU.1	GM12878	14325/27506	90/147	0.798376	0.785421	76.5569	OVER	hg18
eGFP-JunB	K562	4861/27658	39/147	0.810118	0.789691	25.8358	OVER	hg19
USF2	HeLa-S3	5680/27658	44/147	0.851073	0.830111	30.1887	OVER	hg19
SRF	GM12878	831/27506	0/147	0.847243	0.836972	4.4411	UNDER	hg18
HEY1	K562	12842/27658	51/147	0.863577	0.844151	68.2542	UNDER	hg19
TAL1_(SC-12984)	K562	8039/27658	58/147	0.873899	0.853092	42.7266	OVER	hg19
HDAC2_(SC-6296)	HepG2	7022/27658	52/147	0.892558	0.871171	37.3214	OVER	hg19
p300	HepG2	7536/27658	55/147	0.906353	0.884832	40.0532	OVER	hg19
Brg1	K562	6982/27506	49/147	0.934347	0.919212	37.3138	OVER	hg18
Rad21	SK-N-SH_RA	13886/27658	90/147	0.946125	0.925081	73.803	OVER	hg19
STAT3	MCF10A-Er-Src+TAM_1uM_36hr	10189/27658	70/147	0.973472	0.951286	54.1537	OVER	hg19
USF2	GM12878	5404/27658	42/147	1	0.989596	28.7218	OVER	hg19
EBF	GM12878	15970/27506	98/147	1	0.999051	85.3483	OVER	hg18
PAX5-C20	GM12892	8729/27658	31/147	1	1	46.3939	UNDER	hg19
JunD	HeLa-S3	7936/27658	57/147	1	1	42.1792	OVER	hg19
c-Jun	HeLa-S3	5615/27658	43/147	1	1	29.8433	OVER	hg19
TR4	HepG2b	2659/27658	5/147	1	1	14.1324	UNDER	hg19
CEBPB	HeLa-S3	12485/27658	82/147	1	1	66.3568	OVER	hg19
NFKB	GM19099	3287/27658	28/147	1	1	17.4701	OVER	hg19
SMC3_(ab9263)	GM12878	9783/27658	67/147	1	1	51.9958	OVER	hg19
Max	HeLa-S3	6841/27658	50/147	1	1	36.3594	OVER	hg19
STAT2	K562+IFNa30	1475/27658	15/147	1	1	7.8395	OVER	hg19
Rad21	H1-hESC	13186/27658	85/147	1	1	70.0825	OVER	hg19
POU5F1_(SC-9081)	H1-hESC	1611/27658	16/147	1	1	8.56233	OVER	hg19
c-Fos	HeLa-S3	3205/27658	27/147	1	1	17.0343	OVER	hg19
ELK4	HeLa-S3	5021/27658	15/147	1	1	26.6862	UNDER	hg19
Nrf1	H1-hESC	4541/27658	13/147	1	1	24.135	UNDER	hg19
NFKB	GM18505	3712/27658	30/147	1	1	19.729	OVER	hg19
c-Jun	K562+IFNg30	3253/27658	27/147	1	1	17.2894	OVER	hg19
MEF2A	GM12878	6820/27658	49/147	1	1	36.2477	OVER	hg19
SUZ12	NT2-D1	1651/27658	16/147	1	1	8.77493	OVER	hg19
NFKB	GM12878	4705/27658	36/147	1	1	25.0067	OVER	hg19
c-Fos	HUVEC	9661/27658	65/147	1	1	51.3474	OVER	hg19
ZBTB33	K562	1601/27658	2/147	1	1	8.50918	UNDER	hg19
PU.1	K562	10033/27658	67/147	1	1	53.3246	OVER	hg19
SMC3_(ab9263)	HeLa-S3	11137/27658	73/147	1	1	59.1922	OVER	hg19
GATA-2	K562	3809/27658	30/147	1	1	20.2445	OVER	hg19
TR4	HeLa-S3	1853/27658	3/147	1	1	9.84854	UNDER	hg19
SIX5	GM12878	5065/27658	16/147	1	1	26.9201	UNDER	hg19
TCF12	H1-hESC	3504/27658	28/147	1	1	18.6235	OVER	hg19
Sin3Ak-20	HepG2	9468/27658	37/147	1	1	50.3216	UNDER	hg19
eGFP-FOS	K562	4024/27658	31/147	1	1	21.3872	OVER	hg19
HDAC2_(SC-6296)	K562	3866/27658	30/147	1	1	20.5475	OVER	hg19
TBP	HeLa-S3	9126/27658	61/147	1	1	48.5039	OVER	hg19
MafF_(M8194)	HepG2	8634/27658	58/147	1	1	45.889	OVER	hg19
IRF4_(M-17)	GM12878	6391/27658	45/147	1	1	33.9676	OVER	hg19
USF-1	K562	10077/27658	66/147	1	1	53.5584	OVER	hg19
NRSF	U8	2793/27658	7/147	1	1	14.8446	UNDER	hg19
Max	GM12878	1947/27658	17/147	1	1	10.3481	OVER	hg19
MafK_(SC-477)	HepG2	9417/27658	62/147	1	1	50.0506	OVER	hg19
FOSL1_(SC-183)	K562	4446/27658	33/147	1	1	23.6301	OVER	hg19
TAF1	HepG2	12461/27658	53/147	1	1	66.2292	UNDER	hg19
GATA-2	HUVEC	6688/27658	46/147	1	1	35.5462	OVER	hg19
BAF170	HeLa-S3	1149/27658	11/147	1	1	6.10684	OVER	hg19
STAT1	K562+IFNa30	633/27658	7/147	1	1	3.36434	OVER	hg19
ZBTB33	HepG2	1937/27658	4/147	1	1	10.295	UNDER	hg19
TR4	K562	717/27658	0/147	1	1	3.8108	UNDER	hg19
NFKB	GM10847	3399/27658	26/147	1	1	18.0654	OVER	hg19
Ini1	K562	767/27658	8/147	1	1	4.07654	OVER	hg19
FOXA1_(C-20)	ECC-1+DMSO_0.02pct	2628/27658	21/147	1	1	13.9676	OVER	hg19
ERalpha_a	T-47D+Estradiol_10nM	2788/27658	22/147	1	1	14.818	OVER	hg19
ERalpha_a	T-47D+Genistein_100nM	2793/27658	22/147	1	1	14.8446	OVER	hg19
Ini1	HeLa-S3	5074/27658	36/147	1	1	26.9679	OVER	hg19
HNF4G_(SC-6558)	HepG2	6965/27658	47/147	1	1	37.0184	OVER	hg19
Max	NB4	10525/27658	67/147	1	1	55.9395	OVER	hg19
GATA-1	PBDE	9086/27658	59/147	1	1	48.2913	OVER	hg19
RFX5_(N-494)	H1-hESC	1200/27658	11/147	1	1	6.3779	OVER	hg19
NFKB	GM18526	674/27658	7/147	1	1	3.58225	OVER	hg19
USF-1	HepG2	9146/27658	59/147	1	1	48.6102	OVER	hg19
ELF1_(SC-631)	GM12878	13900/27658	62/147	1	1	73.8774	UNDER	hg19
IRF1	K562+IFNa30	815/27658	8/147	1	1	4.33166	OVER	hg19
YY1_(C-20)	H1-hESC	9417/27658	39/147	1	1	50.0506	UNDER	hg19
EBF1_(C-8)	GM12878	10257/27658	65/147	1	1	54.5151	OVER	hg19
MafK_(ab50322)	HepG2	11372/27658	71/147	1	1	60.4412	OVER	hg19
BCL3	GM12878	3212/27658	24/147	1	1	17.0715	OVER	hg19
c-Myc	NB4	7084/27658	47/147	1	1	37.6509	OVER	hg19
SIRT6	K562	1112/27658	10/147	1	1	5.91019	OVER	hg19
USF-1	A549+DEX_100nM	6246/27658	42/147	1	1	33.197	OVER	hg19
GABP	K562	10337/27658	44/147	1	1	54.9403	UNDER	hg19
BRF2	K562	463/27658	5/147	1	1	2.46081	OVER	hg19
BDP1	HeLa-S3	141/27658	2/147	1	1	0.749403	OVER	hg19
p300	T-47D+DMSO_0.02pct	3929/27658	28/147	1	1	20.8823	OVER	hg19
TAF7_(SQ-8)	H1-hESC	6648/27658	26/147	1	1	35.3336	UNDER	hg19
E2F6	K562	9479/27658	40/147	1	1	50.3801	UNDER	hg19
YY1	K562	11625/27658	51/147	1	1	61.7859	UNDER	hg19
NF-YA	K562	5296/27658	36/147	1	1	28.1478	OVER	hg19
Nrf1	GM12878	5984/27658	23/147	1	1	31.8045	UNDER	hg19
E2F6_(H-50)	K562	14436/27658	66/147	1	1	76.7262	UNDER	hg19
2012-10-02	GM12891	6697/27658	44/147	1	1	35.594	OVER	hg19
BCL11A	GM12878	4811/27658	33/147	1	1	25.5701	OVER	hg19
POU2F2	GM12891	6719/27658	44/147	1	1	35.7109	OVER	hg19
Sin3Ak-20	GM12878	10168/27658	44/147	1	1	54.0421	UNDER	hg19
USF2	HepG2	3847/27658	27/147	1	1	20.4465	OVER	hg19
RFX5_(N-494)	HeLa-S3	6750/27658	44/147	1	1	35.8757	OVER	hg19
TAF1	GM12892	7760/27658	32/147	1	1	41.2438	UNDER	hg19
USF-1	A549+EtOH_0.02pct	6931/27658	45/147	1	1	36.8377	OVER	hg19
ZNF263	K562	2090/27658	16/147	1	1	11.1082	OVER	hg19
CtBP2	H1-hESC	1791/27658	14/147	1	1	9.51902	OVER	hg19
SRF	K562	3075/27658	10/147	1	1	16.3434	UNDER	hg19
NF-E2_(H-230)	GM12878	775/27658	7/147	1	1	4.11906	OVER	hg19
CHD2_(N-1250)	HepG2	4602/27658	17/147	1	1	24.4593	UNDER	hg19
Nrf1	HeLa-S3	3065/27658	10/147	1	1	16.2902	UNDER	hg19
ETS1	GM12878	3287/27658	11/147	1	1	17.4701	UNDER	hg19
USF1_(SC-8983)	SK-N-SH_RA	11134/27658	68/147	1	1	59.1763	OVER	hg19
JunD	HepG2	8235/27658	52/147	1	1	43.7683	OVER	hg19
TBP	K562	11813/27658	53/147	1	1	62.7851	UNDER	hg19
SP2_(SC-643)	K562	3474/27658	12/147	1	1	18.464	UNDER	hg19
SP1	GM12878	9891/27658	61/147	1	1	52.5699	OVER	hg19
ELF1_(SC-631)	HepG2	11581/27658	52/147	1	1	61.5521	UNDER	hg19
c-Jun	HepG2	4105/27658	28/147	1	1	21.8177	OVER	hg19
ELK4	HEK293(b)	1086/27658	9/147	1	1	5.772	OVER	hg19
WHIP	GM12878	1087/27658	9/147	1	1	5.77732	OVER	hg19
NFKB	GM12892	2334/27658	17/147	1	1	12.405	OVER	hg19
STAT1	K562+IFNg6h	1255/27658	10/147	1	1	6.67022	OVER	hg19
TR4	GM12878	1073/27658	2/147	1	1	5.70291	UNDER	hg19
JunD	H1-hESC	6394/27658	41/147	1	1	33.9836	OVER	hg19
c-Jun	K562	4180/27658	28/147	1	1	22.2164	OVER	hg19
KAP1	U2OS	4352/27658	29/147	1	1	23.1305	OVER	hg19
TAF1	K562	11846/27658	54/147	1	1	62.9605	UNDER	hg19
SETDB1	K562	2016/27658	6/147	1	1	10.7149	UNDER	hg19
ETS1	K562	7694/27658	33/147	1	1	40.893	UNDER	hg19
GTF2F1_(RAP-74)	HeLa-S3	5948/27658	38/147	1	1	31.6131	OVER	hg19
SUZ12	H1-hESC	1029/27658	2/147	1	1	5.46905	UNDER	hg19
E2F4	K562	5625/27658	23/147	1	1	29.8964	UNDER	hg19
c-Jun	HUVEC	7091/27658	44/147	1	1	37.6881	OVER	hg19
NRSF	K562	7629/27658	47/147	1	1	40.5475	OVER	hg19
PAX5-C20	GM12878	10335/27658	47/147	1	1	54.9297	UNDER	hg19
c-Fos	GM12878	2153/27658	7/147	1	1	11.443	UNDER	hg19
c-Myc	GM12878	2970/27658	20/147	1	1	15.7853	OVER	hg19
Egr-1	GM12878	10022/27658	60/147	1	1	53.2661	OVER	hg19
NFKB	GM12891	9657/27658	58/147	1	1	51.3262	OVER	hg19
TAF1	H1-hESC	14662/27658	70/147	1	1	77.9273	UNDER	hg19
YY1	GM12878	1678/27658	12/147	1	1	8.91843	OVER	hg19
HDAC2_(SC-6296)	H1-hESC	1685/27658	12/147	1	1	8.95564	OVER	hg19
HNF4A	HepG2+forskolin	4355/27658	28/147	1	1	23.1465	OVER	hg19
Brg1	HeLa-S3	225/27658	2/147	1	1	1.19586	OVER	hg19
ATF3	GM12878	2111/27658	7/147	1	1	11.2198	UNDER	hg19
PAX5-N19	GM12878	7372/27658	45/147	1	1	39.1816	OVER	hg19
SIX5	K562	2754/27658	10/147	1	1	14.6373	UNDER	hg19
Max	HUVEC	6147/27658	38/147	1	1	32.6708	OVER	hg19
p300	H1-hESC	2531/27658	17/147	1	1	13.4521	OVER	hg19
c-Myc	MCF-7+vehicle	14063/27658	81/147	1	1	74.7437	OVER	hg19
MafK_(ab50322)	K562	6203/27658	38/147	1	1	32.9684	OVER	hg19
HEY1	HepG2	14309/27658	69/147	1	1	76.0512	UNDER	hg19
NFKB	GM18951	7502/27658	45/147	1	1	39.8725	OVER	hg19
IRF3	GM12878	883/27658	2/147	1	1	4.69307	UNDER	hg19
ATF3	H1-hESC	3632/27658	23/147	1	1	19.3038	OVER	hg19
c-Myc	HeLa-S3	4503/27658	28/147	1	1	23.9331	OVER	hg19
BHLHE40	HepG2	2953/27658	19/147	1	1	15.695	OVER	hg19
Nrf1	K562	4316/27658	18/147	1	1	22.9392	UNDER	hg19
TBP	H1-hESC	11183/27658	53/147	1	1	59.4367	UNDER	hg19
NANOG_(SC-33759)	H1-hESC	5579/27658	34/147	1	1	29.6519	OVER	hg19
GATA-1	K562	1797/27658	12/147	1	1	9.55091	OVER	hg19
eGFP-JunD	K562	8652/27658	51/147	1	1	45.9847	OVER	hg19
ZNF274	HeLa-S3	398/27658	3/147	1	1	2.11534	OVER	hg19
RXRA	GM12878	2306/27658	15/147	1	1	12.2562	OVER	hg19
ELF1_(SC-631)	K562	14182/27658	69/147	1	1	75.3762	UNDER	hg19
SMC3_(ab9263)	K562	9031/27658	53/147	1	1	47.999	OVER	hg19
USF2	K562	1978/27658	13/147	1	1	10.5129	OVER	hg19
NF-E2	K562	1488/27658	10/147	1	1	7.9086	OVER	hg19
Rad21	K562	6516/27658	39/147	1	1	34.632	OVER	hg19
STAT1	K562+IFNg30	1022/27658	7/147	1	1	5.43185	OVER	hg19
GTF2B	K562	2162/27658	8/147	1	1	11.4909	UNDER	hg19
SPT20	HeLa-S3	147/27658	1/147	1	1	0.781293	OVER	hg19
BCL3	H1-hESC	1517/27658	10/147	1	1	8.06273	OVER	hg19
TCF12	HepG2	1033/27658	7/147	1	1	5.49031	OVER	hg19
GATA2_(CG2-96)	K562	4982/27658	30/147	1	1	26.4789	OVER	hg19
E2F4	HeLa-S3	2754/27658	11/147	1	1	14.6373	UNDER	hg19
GRp20	HepG2+forskolin	561/27658	1/147	1	1	2.98167	UNDER	hg19
BCL11A	H1-hESC	894/27658	6/147	1	1	4.75154	OVER	hg19
Mxi1_(bHLH)	K562	4659/27658	28/147	1	1	24.7622	OVER	hg19
SRF	HepG2	3553/27658	15/147	1	1	18.8839	UNDER	hg19
USF2	H1-hESC	4495/27658	27/147	1	1	23.8906	OVER	hg19
BCLAF1_(M33-P5B11)	K562	2236/27658	14/147	1	1	11.8842	OVER	hg19
ATF3	K562	1443/27658	5/147	1	1	7.66943	UNDER	hg19
NRSF	HTB-11	4915/27658	22/147	1	1	26.1228	UNDER	hg19
p300_(N-15)	GM12878	455/27658	3/147	1	1	2.41829	OVER	hg19
SP1	HepG2	9442/27658	54/147	1	1	50.1835	OVER	hg19
HMGN3	K562	9265/27658	53/147	1	1	49.2427	OVER	hg19
KAP1	K562	1761/27658	11/147	1	1	9.35957	OVER	hg19
NELFe	K562	613/27658	4/147	1	1	3.25804	OVER	hg19
YY1_(C-20)	GM12891	8963/27658	43/147	1	1	47.6376	UNDER	hg19
CHD2_(N-1250)	K562	6049/27658	28/147	1	1	32.1499	UNDER	hg19
c-Myc	K562	3879/27658	23/147	1	1	20.6166	OVER	hg19
HA-E2F1	HeLa-S3	8936/27658	43/147	1	1	47.4941	UNDER	hg19
TAF7_(SQ-8)	K562	2025/27658	8/147	1	1	10.7627	UNDER	hg19
SRF	GM12878	6403/27658	37/147	1	1	34.0314	OVER	hg19
RFX5_(N-494)	GM12878	3182/27658	19/147	1	1	16.9121	OVER	hg19
c-Myc	HepG2	631/27658	4/147	1	1	3.35371	OVER	hg19
Sin3Ak-20	K562	7366/27658	35/147	1	1	39.1497	UNDER	hg19
GATA-2	SH-SY5Y	8243/27658	47/147	1	1	43.8109	OVER	hg19
IRF3	HepG2	500/27658	1/147	1	1	2.65746	UNDER	hg19
BRCA1_(C-1863)	GM12878	500/27658	1/147	1	1	2.65746	UNDER	hg19
TAF1	GM12891	9443/27658	46/147	1	1	50.1888	UNDER	hg19
ZNF274	K562	187/27658	1/147	1	1	0.99389	OVER	hg19
SREBP2	HepG2+pravastatin	187/27658	1/147	1	1	0.99389	OVER	hg19
RFX5_(N-494)	HepG2	4108/27658	24/147	1	1	21.8337	OVER	hg19
PGC1A	HepG2+forskolin	336/27658	2/147	1	1	1.78581	OVER	hg19
SREBP1	HepG2+insulin	1828/27658	11/147	1	1	9.71567	OVER	hg19
ERRA	HepG2+forskolin	502/27658	3/147	1	1	2.66809	OVER	hg19
TAF1	GM12878	5923/27658	28/147	1	1	31.4803	UNDER	hg19
POU2F2	GM12878	8703/27658	49/147	1	1	46.2557	OVER	hg19
NRSF	GM12878	1545/27658	6/147	1	1	8.21155	UNDER	hg19
TAF1	HeLa-S3	9347/27658	46/147	1	1	49.6785	UNDER	hg19
NRSF	HeLa-S3	4359/27658	25/147	1	1	23.1677	OVER	hg19
SETDB1	U2OS	5102/27658	24/147	1	1	27.1167	UNDER	hg19
2012-10-02	GM12878	8748/27658	49/147	1	1	46.4949	OVER	hg19
HSF1	HepG2+forskolin	677/27658	2/147	1	1	3.5982	UNDER	hg19
CHD2_(N-1250)	GM12878	4377/27658	25/147	1	1	23.2634	OVER	hg19
E2F1	HeLa-S3	4886/27658	23/147	1	1	25.9687	UNDER	hg19
ZBTB7A_(SC-34508)	K562	11225/27658	62/147	1	1	59.66	OVER	hg19
ZNF274	NT2-D1	441/27658	1/147	1	1	2.34388	UNDER	hg19
BRCA1_(C-1863)	HeLa-S3	4604/27658	26/147	1	1	24.4699	OVER	hg19
TBP	GM12878	7542/27658	42/147	1	1	40.0851	OVER	hg19
NRSF	HepG2	2083/27658	9/147	1	1	11.071	UNDER	hg19
NRSF	PFSK-1	3262/27658	15/147	1	1	17.3373	UNDER	hg19
IRF1	K562+IFNg6h	10152/27658	56/147	1	1	53.957	OVER	hg19
ATF3	HepG2	2828/27658	16/147	1	1	15.0306	OVER	hg19
Znf143_(16618-1-AP)	GM12878	10537/27658	58/147	1	1	56.0033	OVER	hg19
Max	K562	3008/27658	17/147	1	1	15.9873	OVER	hg19
ZEB1_(SC-25388)	GM12878	6468/27658	36/147	1	1	34.3769	OVER	hg19
TBP	HepG2	9217/27658	46/147	1	1	48.9876	UNDER	hg19
PAX5-C20	GM12891	3197/27658	18/147	1	1	16.9918	OVER	hg19
c-Myc	MCF-7+estrogen	5946/27658	29/147	1	1	31.6025	UNDER	hg19
Sin3Ak-20	H1-hESC	4786/27658	23/147	1	1	25.4372	UNDER	hg19
JunD	K562	736/27658	4/147	1	1	3.91178	OVER	hg19
TFIIIC-110	HeLa-S3	1265/27658	7/147	1	1	6.72337	OVER	hg19
SIX5	H1-hESC	2798/27658	13/147	1	1	14.8711	UNDER	hg19
NRSF	H1-hESC	4897/27658	27/147	1	1	26.0272	OVER	hg19
SRF	H1-hESC	3176/27658	15/147	1	1	16.8802	UNDER	hg19
SP1	H1-hESC	8237/27658	45/147	1	1	43.779	OVER	hg19
HA-E2F1	MCF-7	12691/27658	65/147	1	1	67.4516	UNDER	hg19
BCLAF1_(M33-P5B11)	GM12878	3159/27658	15/147	1	1	16.7898	UNDER	hg19
c-Jun	H1-hESC	1117/27658	6/147	1	1	5.93676	OVER	hg19
Egr-1	H1-hESC	1854/27658	10/147	1	1	9.85386	OVER	hg19
YY1	GM12892	9602/27658	49/147	1	1	51.0338	UNDER	hg19
Max	H1-hESC	5716/27658	31/147	1	1	30.3801	OVER	hg19
c-Fos	K562	4621/27658	25/147	1	1	24.5602	OVER	hg19
ZZZ3	HeLa-S3	164/27658	0/147	1	1	0.871647	UNDER	hg19
YY1_(C-20)	GM12878	13092/27658	68/147	1	1	69.5829	UNDER	hg19
GTF2F1_(RAP-74)	K562	2489/27658	12/147	1	1	13.2288	UNDER	hg19
E2F6	HeLa-S3	3749/27658	20/147	1	1	19.9256	OVER	hg19
RPC155	K562	354/27658	1/147	1	1	1.88148	UNDER	hg19
SP1	K562	3815/27658	19/147	1	1	20.2764	UNDER	hg19
CCNT2	K562	11587/27658	62/147	1	1	61.584	OVER	hg19
NFKB	GM15510	10401/27658	54/147	1	1	55.2805	UNDER	hg19
Egr-1	K562	14062/27658	75/147	1	1	74.7384	OVER	hg19
Mxi1_(bHLH)	HeLa-S3	7912/27658	41/147	1	1	42.0516	UNDER	hg19
GCN5	HeLa-S3	133/27658	0/147	1	1	0.706884	UNDER	hg19
BDP1	K562	128/27658	0/147	1	1	0.680309	UNDER	hg19
ZBTB33	GM12878	2173/27658	11/147	1	1	11.5493	UNDER	hg19
NRSF	PANC-1	2159/27658	11/147	1	1	11.4749	UNDER	hg19
IRF3	HeLa-S3	1781/27658	9/147	1	1	9.46587	UNDER	hg19
RPC155	HeLa-S3	1016/27658	5/147	1	1	5.39996	UNDER	hg19
SETDB1	K562+MNaseD	642/27658	3/147	1	1	3.41218	UNDER	hg19
BCL3	K562	822/27658	4/147	1	1	4.36886	UNDER	hg19
TFIIIC-110	K562	987/27658	5/147	1	1	5.24582	UNDER	hg19
ZZZ3	GM12878	608/27658	3/147	1	1	3.23147	UNDER	hg19
ZNF274	HepG2b	244/27658	1/147	1	1	1.29684	UNDER	hg19
eGFP-NR4A1	K562	86/27658	0/147	1	1	0.457083	UNDER	hg19
eGFP-HDAC8	K562	201/27658	1/147	1	1	1.0683	UNDER	hg19
SREBP1	HepG2+pravastatin	192/27658	1/147	1	1	1.02046	UNDER	hg19
BRF1	K562	54/27658	0/147	1	1	0.287006	UNDER	hg19
BRF1	HeLa-S3	37/27658	0/147	1	1	0.196652	UNDER	hg19
GCN5	GM12878	25/27658	0/147	1	1	0.132873	UNDER	hg19
BRF2	HeLa-S3	19/27658	0/147	1	1	0.100983	UNDER	hg19
XRCC4	K562	18/27658	0/147	1	1	0.0956685	UNDER	hg19
SPT20	GM12878	13/27658	0/147	1	1	0.0690939	UNDER	hg19
NRSF	BE2_C	6860/27506	25/147	1	1	36.6618	UNDER	hg18
c-Fos	K562	9141/27506	61/147	1	1	48.8521	OVER	hg18
NRSF	PANC-1	6976/27506	26/147	1	1	37.2818	UNDER	hg18
c-Jun	HeLa-S3	8199/27506	55/147	1	1	43.8178	OVER	hg18
c-Fos	HeLa-S3	6821/27506	47/147	1	1	36.4534	OVER	hg18
USF-1	GM12878	3062/27506	24/147	1	1	16.3642	OVER	hg18
USF-1	A549	9833/27506	64/147	1	1	52.5504	OVER	hg18
JunD	HeLa-S3	12027/27506	76/147	1	1	64.2758	OVER	hg18
PRDM14	H1-hESC	3096/27506	24/147	1	1	16.5459	OVER	hg18
VDR	GM10855	1882/27506	16/147	1	1	10.058	OVER	hg18
Rad21	K562	10125/27506	65/147	1	1	54.1109	OVER	hg18
PU.1	GM12891	15183/27506	91/147	1	1	81.1423	OVER	hg18
ZBTB33	HepG2	1956/27506	5/147	1	1	10.4534	UNDER	hg18
JunD	GM12878	4799/27506	33/147	1	1	25.6472	OVER	hg18
USF-1	HepG2	10049/27506	63/147	1	1	53.7048	OVER	hg18
BATF	GM12878	12482/27506	76/147	1	1	66.7074	OVER	hg18
STAT2	K562	5877/27506	39/147	1	1	31.4084	OVER	hg18
GATA-1	K562	3374/27506	24/147	1	1	18.0316	OVER	hg18
NRSF	U87	5151/27506	20/147	1	1	27.5284	UNDER	hg18
PGC1A	HepG2	1383/27506	11/147	1	1	7.39115	OVER	hg18
Nrf1	HeLa-S3	6694/27506	28/147	1	1	35.7747	UNDER	hg18
c-Jun	K562	12393/27506	74/147	1	1	66.2318	OVER	hg18
PAX5-N19	GM12878	12620/27506	75/147	1	1	67.4449	OVER	hg18
BAF170	HeLa-S3	13560/27506	80/147	1	1	72.4686	OVER	hg18
JunD	K562	1185/27506	9/147	1	1	6.33298	OVER	hg18
NRSF	HepG2	2555/27506	9/147	1	1	13.6547	UNDER	hg18
Pbx3	GM12878	11308/27506	67/147	1	1	60.4332	OVER	hg18
FOSL2	HepG2	14119/27506	82/147	1	1	75.456	OVER	hg18
BCL11A	GM12878	10135/27506	60/147	1	1	54.1644	OVER	hg18
SRF	HepG2	1127/27506	3/147	1	1	6.02301	UNDER	hg18
HNF4A	HepG2	12004/27506	70/147	1	1	64.1528	OVER	hg18
GRp20	HepG2	1113/27506	3/147	1	1	5.94819	UNDER	hg18
JunD	HepG2	13184/27506	76/147	1	1	70.4591	OVER	hg18
BCL3	GM12878	10313/27506	60/147	1	1	55.1156	OVER	hg18
NF-E2	K562	3070/27506	19/147	1	1	16.407	OVER	hg18
BHLHE40	HepG2	1569/27506	10/147	1	1	8.38519	OVER	hg18
Egr-1	GM12878	767/27506	2/147	1	1	4.09907	UNDER	hg18
FOXP2	SK-N-MC	455/27506	3/147	1	1	2.43165	OVER	hg18
CEBPB	HepG2	13919/27506	78/147	1	1	74.3872	OVER	hg18
ERRA	HepG2	3400/27506	20/147	1	1	18.1706	OVER	hg18
Egr-1	K562	2953/27506	13/147	1	1	15.7817	UNDER	hg18
HSF1	HepG2	3272/27506	19/147	1	1	17.4865	OVER	hg18
SREBP1	HepG2	6016/27506	34/147	1	1	32.1512	OVER	hg18
ZBTB33	GM12878	2609/27506	15/147	1	1	13.9432	OVER	hg18
STAT1	K562	6217/27506	35/147	1	1	33.2254	OVER	hg18
IRF4	GM12878	11972/27506	66/147	1	1	63.9818	OVER	hg18
FOXP2	PFSK-1	4265/27506	21/147	1	1	22.7934	UNDER	hg18
NRSF	H1-hESC	6640/27506	36/147	1	1	35.4861	OVER	hg18
NRSF	K562	1655/27506	8/147	1	1	8.8448	UNDER	hg18
SREBP2	HepG2	2771/27506	14/147	1	1	14.809	UNDER	hg18
NRSF	GM12878	1435/27506	7/147	1	1	7.66905	UNDER	hg18
c-Fos	GM12878	3018/27506	16/147	1	1	16.1291	UNDER	hg18
SRF	K562	576/27506	3/147	1	1	3.07831	UNDER	hg18
XRCC4	K562	59/27506	0/147	1	1	0.315313	UNDER	hg18
