# Supplementary material for: Network analysis identifies a putative role for the PPAR and type 1 interferon pathways in glucocorticoid actions in asthmatics
Source: BMC Med Genomics. 2012 Jun 19;5:27. doi: 10.1186/1755-8794-5-27 (PMC3408345; doi:10.1186/1755-8794-5-27)
Supplement: Additional file 5 — Table S5. Interferon_regulated_genes.xlsx (Microsoft Excel XLSX) List of known interferon-regulated genes from the FDR set. [file 1755-8794-5-27-S5.xlsx]

## Sheet: FDR_interferome_genes.txt
#Ensembl	Entrez	Symbol	Chromosome	Description	Type 1	Type 2	Type 3
ENSG00000213928	10379	IRF9	14	Transcriptional regulator ISGF3 subunit gamma (Interferon regulatory factor 9) (IRF-9) (IFN-alpha-responsive transcription factor subunit) (Interferon-stimulated gene factor 3 gamma) (ISGF3 p48 subunit) (ISGF- 3 gamma). [Source:Uniprot/SWISSPROT;Acc:Q00978	11	3	3
ENSG00000111801	10384	BTN3A3	6	Butyrophilin subfamily 3 member A3 precursor. [Source:Uniprot/SWISSPROT;Acc:O00478]	1	1	0
ENSG00000137965	10561	IFI44	1	Interferon-induced protein 44 (p44). [Source:Uniprot/SWISSPROT;Acc:Q8TCB0]	11	5	2
ENSG00000196616	126	ADH1C	4	Alcohol dehydrogenase 1B (EC 1.1.1.1) (Alcohol dehydrogenase beta subunit). [Source:Uniprot/SWISSPROT;Acc:P00325]	0	1	0
ENSG00000164292	22836	RHOBTB3	5	Rho-related BTB domain-containing protein 3. [Source:Uniprot/SWISSPROT;Acc:O94955]	1	1	0
ENSG00000070190	27071	DAPP1	4	Dual adapter for phosphotyrosine and 3-phosphotyrosine and 3- phosphoinositide (hDAPP1) (B cell adapter molecule of 32 kDa) (B lymphocyte adapter protein Bam32). [Source:Uniprot/SWISSPROT;Acc:Q9UN19]	1	0	1
ENSG00000137198	2766	GMPR	6	GMP reductase 1 (EC 1.7.1.7) (Guanosine 5-monophosphate oxidoreductase 1) (Guanosine monophosphate reductase 1). [Source:Uniprot/SWISSPROT;Acc:P36959]	4	3	0
ENSG00000206503	3105	HLA-A	6	HLA class I histocompatibility antigen, A-3 alpha chain precursor (MHC class I antigen A*3). [Source:Uniprot/SWISSPROT;Acc:P04439]	3	1	0
ENSG00000023445	330	BIRC3	11	Baculoviral IAP repeat-containing protein 3 (Inhibitor of apoptosis protein 1) (HIAP1) (HIAP-1) (C-IAP2) (TNFR2-TRAF-signaling complex protein 1) (IAP homolog C) (Apoptosis inhibitor 2) (API2) (RING finger protein 49). [Source:Uniprot/SWISSPROT;Acc:Q13489]	1	1	0
ENSG00000165949	3429	IFI27	14	Interferon-alpha-induced 11.5 kDa protein (p27) (ISG12(a) protein). [Source:Uniprot/SWISSPROT;Acc:P40305]	13	3	3
ENSG00000172183	3669	ISG20	15	Interferon-stimulated gene 20 kDa protein (EC 3.1.13.1) (Promyelocytic leukemia nuclear body-associated protein ISG20) (Estrogen-regulated transcript 45 protein). [Source:Uniprot/SWISSPROT;Acc:Q96AZ6]	15	5	3
ENSG00000135363	4005	LMO2	11	Rhombotin-2 (LIM domain only protein 2) (Cysteine-rich protein TTG-2) (T-cell translocation protein 2). [Source:Uniprot/SWISSPROT;Acc:P25791]	2	1	0
ENSG00000197632	5055	SERPINB2	18	Plasminogen activator inhibitor 2 precursor (PAI-2) (Placental plasminogen activator inhibitor) (Monocyte Arg-serpin) (Urokinase inhibitor). [Source:Uniprot/SWISSPROT;Acc:P05120]	1	0	0
ENSG00000004799	5166	PDK4	7	[Pyruvate dehydrogenase [lipoamide]] kinase isozyme 4, mitochondrial precursor (EC 2.7.11.2) (Pyruvate dehydrogenase kinase isoform 4). [Source:Uniprot/SWISSPROT;Acc:Q16654]	0	1	0
ENSG00000179094	5187	PER1	17	Period circadian protein homolog 1 (Circadian clock protein PERIOD 1) (Circadian pacemaker protein Rigui) (hPER1). [Source:Uniprot/SWISSPROT;Acc:O15534]	1	0	0
ENSG00000133321	5920	RARRES3	11	Retinoic acid receptor responder protein 3 (Tazarotene-induced gene 3 protein) (RAR-responsive protein TIG3) (Retinoid-inducible gene 1 protein). [Source:Uniprot/SWISSPROT;Acc:Q9UL19]	4	2	1
ENSG00000113916	604	BCL6	3	B-cell lymphoma 6 protein (BCL-6) (Zinc finger protein 51) (LAZ-3 protein) (BCL-5) (Zinc finger and BTB domain-containing protein 27). [Source:Uniprot/SWISSPROT;Acc:P41182]	1	1	0
ENSG00000124440	64344	HIF3A	19	Hypoxia-inducible factor 3 alpha (HIF-3 alpha) (HIF3 alpha 1) (Member of PAS protein 7) (Basic-helix-loop-helix-PAS protein MOP7) (Inhibitory PAS domain protein) (IPAS). [Source:Uniprot/SWISSPROT;Acc:Q9Y2N7]	1	1	0
ENSG00000109193	6783	SULT1E1	4	Estrogen sulfotransferase (EC 2.8.2.4) (Sulfotransferase, estrogen- preferring) (EST-1). [Source:Uniprot/SWISSPROT;Acc:P49888]	0	1	0
ENSG00000133121	90627	STARD13	13	StAR-related lipid transfer protein 13 (StARD13) (START domain- containing protein 13) (46H23.2) (Deleted in liver cancer protein 2) (Rho GTPase-activating protein). [Source:Uniprot/SWISSPROT;Acc:Q9Y3M8]	1	1	0
Total					72	32	13
